# Supplementary material for: NFIC regulates ribosomal biology and ER stress in pancreatic acinar cells and restrains PDAC initiation
Source: Nat Commun. 2023 Jun 23;14:3761. doi: 10.1038/s41467-023-39291-x (PMC10290102; doi:10.1038/s41467-023-39291-x)
Supplement: Supplementary file 4 — Supplementary Data 1 [file 41467_2023_39291_MOESM4_ESM.xlsx]

## Sheet: Sheet1
protId	Protein names	Gene names	FC	Pvalue (-log10)
P45448	Nuclear receptor subfamily 5 group A member 2	Nr5a2	4.80045	8.45842
Q9D733	Pancreatic secretory granule membrane major glycoprotein GP2	Gp2	-5.82961	8.37572
P50543	Protein S100-A11	S100a11	5.25232	7.78516
P14576	Signal recognition particle 54 kDa protein	Srp54;Srp54c	-3.48889	7.29585
P06151	L-lactate dehydrogenase;L-lactate dehydrogenase A chain	Ldha	4.18225	7.28904
Q3TY99	Transducin-like enhancer protein 3	Tle3	4.44023	7.1549
P68373	Tubulin alpha-1C chain;Tubulin alpha-8 chain	Tuba1c;Tuba8	-4.47881	6.97881
Q9CXD6	Mitochondrial calcium uniporter regulator 1	Mcur1	4.18607	6.91721
P98086	Complement C1q subcomponent subunit A	C1qa	-4.09463	6.7986
Q80WW9	DDRGK domain-containing protein 1	Ddrgk1	-3.11219	6.74715
Q02105	Complement C1q subcomponent subunit C	C1qc	-3.59668	6.34294
Q9Z0N1	Eukaryotic translation initiation factor 2 subunit 3, X-linked;Eukaryotic translation initiation factor 2 subunit 3, Y-linked	Eif2s3x;Eif2s3y	-3.70525	6.29328
P53996	Cellular nucleic acid-binding protein	Cnbp	-3.81512	6.16304
Q8CCJ3	E3 UFM1-protein ligase 1	Ufl1	-2.48328	6.1463
Q91VC4	Plasmalemma vesicle-associated protein	Plvap	2.79729	6.01728
Q99LM2	CDK5 regulatory subunit-associated protein 3	Cdk5rap3	-3.09993	5.91009
Q8BQ46	TAF15 RNA polymerase II, TATA box binding protein (TBP)-associated factor	Taf15	4.3084	5.86328
Q8BP92	Reticulocalbin-2	Rcn2	-3.54072	5.79588
P35492	Histidine ammonia-lyase	Hal	3.07149	5.70115
Q8CAQ8	MICOS complex subunit Mic60	Immt	-2.34797	5.6925
Q91V55	40S ribosomal protein S5;40S ribosomal protein S5, N-terminally processed	Rps5	-2.58135	5.69037
Q9D958	Signal peptidase complex subunit 1	Spcs1	-2.94753	5.68403
Q61823	Programmed cell death protein 4	Pdcd4	-2.30425	5.67162
J3QQ16	Collagen, type VI, alpha 3	Col6a3	-2.40697	5.65561
Q68FL6	Methionine--tRNA ligase, cytoplasmic	Mars	-2.30173	5.61979
Q62186	Translocon-associated protein subunit delta	Ssr4	-2.90864	5.58004
Q99MQ4	Asporin	Aspn	-3.69953	5.57675
Q91YE7	RNA-binding protein 5	Rbm5	2.74099	5.53313
O35969	Guanidinoacetate N-methyltransferase	Gamt	-2.79443	5.50446
P60766	Cell division control protein 42 homolog	Cdc42	-3.62218	5.50169
Q9JKC8	AP-3 complex subunit mu-1	Ap3m1	-2.41385	5.48413
Q9CXN7	Phenazine biosynthesis-like domain-containing protein 2;Phenazine biosynthesis-like domain-containing protein 1	Pbld2;Pbld1	4.66717	5.47496
Q9WTM5	RuvB-like 2	Ruvbl2	-2.29991	5.3098
Q80UM7	Mannosyl-oligosaccharide glucosidase	Mogs	-2.09272	5.30715
A2AJY2	Collagen alpha-1(XV) chain;Restin	Col15a1	-2.98384	5.28567
P32233	Developmentally-regulated GTP-binding protein 1	Drg1	-2.5923	5.27246
Q8BTY8	Sec1 family domain-containing protein 2	Scfd2	-2.79986	5.26201
Q5UE59	Kinesin light chain 2;Kinesin light chain 1	Klc1;Klc2	-2.86215	5.22841
P47856	Glutamine--fructose-6-phosphate aminotransferase [isomerizing] 1	Gfpt1	-3.26172	5.21538
Q9CWW6	Peptidyl-prolyl cis-trans isomerase NIMA-interacting 4	Pin4	-3.54943	5.21467
Q3UC65	Arginine/serine-rich protein 1	Rsrp1	2.24509	5.13966
P59999	Actin-related protein 2/3 complex subunit 4	Arpc4	3.44074	5.13787
Q8BH95	Enoyl-CoA hydratase, mitochondrial	Echs1	-2.50225	5.10237
Q8BM55	Transmembrane protein 214	Tmem214	-2.04564	5.10073
Q91WT9	Cystathionine beta-synthase	Cbs	-2.11753	5.08092
P57784	U2 small nuclear ribonucleoprotein A	Snrpa1	-3.30347	5.07572
Q62446	Peptidyl-prolyl cis-trans isomerase FKBP3	Fkbp3	-3.2292	5.065
Q02788	Collagen alpha-2(VI) chain	Col6a2	-2.02348	5.05899
Q9JLF6	Protein-glutamine gamma-glutamyltransferase K	Tgm1	1.90918	5.0575
E9Q9E1	Eukaryotic translation initiation factor 4 gamma 1	Eif4g1	2.4855	5.05355
Q61335	B-cell receptor-associated protein 31	Bcap31	-2.43796	5.01682
P51863	V-type proton ATPase subunit d 1	Atp6v0d1	-2.6389	5.01368
Q6GQT9	Nodal modulator 1	Nomo1	-1.86498	4.94692
P47941	Crk-like protein	Crkl	2.15598	4.86646
P49615	Cyclin-dependent-like kinase 5	Cdk5	-2.23196	4.83268
Q8BGH2	Sorting and assembly machinery component 50 homolog	Samm50	-2.37869	4.83268
E9Q035	Signal recognition particle receptor subunit beta	Gm20425;Srprb	-2.19211	4.81531
P01631	Ig kappa chain V-II region 26-10	Igkv1-110;Igkv1-99;Igkv1-115	1.8289	4.79588
Q04750	DNA topoisomerase 1	Top1	-1.8659	4.79048
P58252	Elongation factor 2	Eef2	-1.76435	4.78781
P70255	Nuclear factor 1 C-type	Nfic	2.70462	4.73755
Q9Z1Q9	Valine--tRNA ligase	Vars	-1.80664	4.73049
Q62189	U1 small nuclear ribonucleoprotein A	Snrpa	-3.01243	4.73049
Q8VEM8	Phosphate carrier protein, mitochondrial	Slc25a3	-1.84417	4.71897
O89079	Coatomer subunit epsilon	Cope	-2.21818	4.68613
Q91YQ5	Dolichyl-diphosphooligosaccharide--protein glycosyltransferase subunit 1	Rpn1	-1.77895	4.67985
D3YYF6	Cellular nucleic acid binding protein, isoform CRA_a	Cnbp	-3.65714	4.67985
Q7TPV4	Myb-binding protein 1A	Mybbp1a	-2.11605	4.67778
Z4YJT3	La-related protein 1	Larp1	-1.97213	4.63264
E9QAT4	Protein transport protein sec16	Sec16a	2.16404	4.63078
Q99L04	Dehydrogenase/reductase SDR family member 1	Dhrs1	-2.36042	4.61618
P60060	Protein transport protein Sec61 subunit gamma	Sec61g	-2.11872	4.56384
Q8VHE0	Translocation protein SEC63 homolog	Sec63	-1.88786	4.53462
Q9Z2U0	Proteasome subunit alpha type-7;Proteasome subunit alpha type-7-like	Psma7;Psma8	2.20658	4.52871
Q9D855	Cytochrome b-c1 complex subunit 7	Uqcrb	1.99901	4.52724
O88322	Nidogen-2	Nid2	-1.91381	4.50585
Q91YW3	DnaJ homolog subfamily C member 3	Dnajc3	-1.87497	4.50307
Q9CPY7	Cytosol aminopeptidase	Lap3	-2.22364	4.50307
Q8K0C5	Zymogen granule membrane protein 16	Zg16	2.22152	4.4908
P48036	Annexin A5	Anxa5	1.62715	4.4828
E9QNN1	ATP-dependent RNA helicase A	Dhx9	1.88264	4.48149
E9PWY9	Phenylalanine--tRNA ligase alpha subunit	Farsa	-1.76443	4.45469
Q9DBG7	Signal recognition particle receptor subunit alpha	Srpr	-1.95691	4.45223
Q78IK2	Up-regulated during skeletal muscle growth protein 5	Usmg5	-2.46397	4.44009
P10493	Nidogen-1	Nid1	-1.95521	4.42946
P14869	60S acidic ribosomal protein P0	Rplp0	-2.07568	4.41454
P32067	Lupus La protein homolog	Ssb	-2.5195	4.41005
Q9D1D4	Transmembrane emp24 domain-containing protein 10	Tmed10	-1.67792	4.4034
P63325	40S ribosomal protein S10	Rps10	-1.75745	4.37986
Q9ERG0	LIM domain and actin-binding protein 1	Lima1	-2.05851	4.37986
Q9QYC3	Class A basic helix-loop-helix protein 15	Bhlha15	-2.23703	4.37161
Q9CQX2	Cytochrome b5 type B	Cyb5b	-3.04162	4.28904
Q3UHJ0	AP2-associated protein kinase 1	Aak1	2.96198	4.28233
P24270	Catalase	Cat	1.80163	4.27654
K3W4T3	V-type proton ATPase subunit a;V-type proton ATPase 116 kDa subunit a isoform 1	Atp6v0a1	-2.29443	4.27003
P57780	Alpha-actinin-4	Actn4	2.1181	4.25806
Q9R1P4	Proteasome subunit alpha type-1	Psma1	1.83158	4.24489
Q9CWI3	BRCA2 and CDKN1A-interacting protein	Bccip	-3.65258	4.23732
D3Z0Q6	Glycogen [starch] synthase	Gys1	1.98397	4.2321
Q3TJZ6	Protein FAM98A	Fam98a	-1.94574	4.20691
Q04857	Collagen alpha-1(VI) chain	Col6a1	-1.84272	4.20066
Q3ULD5	Methylcrotonoyl-CoA carboxylase beta chain, mitochondrial	Mccc2	-3.01984	4.19382
Q9EQ32	Phosphoinositide 3-kinase adapter protein 1	Pik3ap1	-1.83977	4.14569
Q9JKX4	Protein AATF	Aatf	-1.83039	4.12726
Q9EP69	Phosphatidylinositide phosphatase SAC1	Sacm1l	-2.30338	4.1261
Q8VCR2	17-beta-hydroxysteroid dehydrogenase 13	Hsd17b13	-1.65756	4.09583
Q9WUQ2	Prolactin regulatory element-binding protein	Preb	-1.82201	4.07988
Q9EST1	Gasdermin-A	Gsdma	1.82797	4.05849
Q8BMS1	Trifunctional enzyme subunit alpha, mitochondrial;Long-chain enoyl-CoA hydratase;Long chain 3-hydroxyacyl-CoA dehydrogenase	Hadha	-1.45608	4.04001
Z4YJV4	2-oxoglutarate dehydrogenase, mitochondrial	Ogdh	-1.71082	4.01457
P08228	Superoxide dismutase [Cu-Zn]	Sod1	1.88623	4.00656
Q99MN9	Propionyl-CoA carboxylase beta chain, mitochondrial	Pccb	1.56388	4.00656
Q8BP47	Asparagine--tRNA ligase, cytoplasmic	Nars	-1.51206	4.00043
Q9D8V7	Signal peptidase complex catalytic subunit SEC11C	Sec11c	-2.19913	3.99705
O54781	SRSF protein kinase 2;SRSF protein kinase 2 N-terminal;SRSF protein kinase 2 C-terminal	Srpk2	-2.08887	3.99688
Q9DCF9	Translocon-associated protein subunit gamma	Ssr3	-2.34267	3.99244
F6ZIE1	Calcium/calmodulin-dependent protein kinase type II	Camk2d	1.6893	3.97908
P01872	Ig mu chain C region	Ighm	1.62493	3.9769
Q8C3X2	Coiled-coil domain-containing protein 90B, mitochondrial	Ccdc90b	3.58857	3.9614
Q78XF5	Oligosaccharyltransferase complex subunit OSTC	Ostc	-2.63527	3.95038
Q9R1Q9	V-type proton ATPase subunit S1	Atp6ap1	-3.32915	3.93764
Q60675	Laminin subunit alpha-2	Lama2	-2.13995	3.92199
Q0P688	Eukaryotic translation initiation factor 4E type 2	Eif4e2	-1.94635	3.86187
Q99L45	Eukaryotic translation initiation factor 2 subunit 2	Eif2s2	-2.10962	3.84892
P62270	40S ribosomal protein S18	Gm10260;Rps18	-3.32059	3.84782
Q80WJ7	Protein LYRIC	Mtdh	-1.45076	3.84323
A2ALS5	Rap1 GTPase-activating protein 1	Rap1gap	-1.54208	3.83845
Q64337	Sequestosome-1	Sqstm1	-2.27597	3.82151
Q8R010	Aminoacyl tRNA synthase complex-interacting multifunctional protein 2	Aimp2	-2.18161	3.81918
Q9EQH3	Vacuolar protein sorting-associated protein 35	Vps35	2.16328	3.81855
E9Q7A8	Enoyl-CoA delta isomerase 2, mitochondrial	Eci2;Eci3	-1.82726	3.81736
Q61187	Tumor susceptibility gene 101 protein	Tsg101	-1.88087	3.78143
Q78PY7	Staphylococcal nuclease domain-containing protein 1	Snd1	-1.35232	3.78001
Q8CGC7	Bifunctional glutamate/proline--tRNA ligase;Glutamate--tRNA ligase;Proline--tRNA ligase	Eprs	-1.51631	3.77084
P62908	40S ribosomal protein S3	Rps3	-1.9667	3.76041
G3UZI2	Heterogeneous nuclear ribonucleoprotein Q	Syncrip	-1.72018	3.74686
Q8R2E9	ERO1-like protein beta	Ero1lb	1.65575	3.72297
P62774	Myotrophin	Mtpn	1.48601	3.71057
Q91V04	Translocating chain-associated membrane protein 1	Tram1	-2.48314	3.68117
O70435	Proteasome subunit alpha type-3	Psma3	1.72977	3.68
Q9D2R4	Transmembrane emp24 domain-containing protein 11	Tmed11	-1.88657	3.6727
Q9Z1W9	STE20/SPS1-related proline-alanine-rich protein kinase	Stk39	-2.15746	3.6698
Q9D1M0	Protein SEC13 homolog	Sec13	1.44351	3.66814
F8WGN6	Kinesin-like protein;Kinesin-like protein KIF21A	Kif21a	-1.82845	3.66475
Q9WV02	RNA-binding motif protein, X chromosome;RNA-binding motif protein, X chromosome, N-terminally processed	Rbmx	3.61894	3.6587
P19536	Cytochrome c oxidase subunit 5B, mitochondrial	Cox5b	-1.41832	3.65795
Q9R099	Transducin beta-like protein 2	Tbl2	-1.40954	3.64573
P63073	Eukaryotic translation initiation factor 4E	Eif4e	2.3813	3.64549
Q60864	Stress-induced-phosphoprotein 1	Stip1	-1.48737	3.63575
F7BG64	MICOS complex subunit MIC60	Immt	-1.63667	3.63188
Q3U4F0	Sideroflexin-3	Sfxn3	-1.87039	3.6309
Q91VM5	RNA binding motif protein, X-linked-like-1	Rbmxl1	3.14764	3.63055
P31230	Aminoacyl tRNA synthase complex-interacting multifunctional protein 1;Endothelial monocyte-activating polypeptide 2	Aimp1	-1.6972	3.62239
A8Y5N4	17-beta-hydroxysteroid dehydrogenase 13	Hsd17b13	-1.88776	3.61434
P14106	Complement C1q subcomponent subunit B	C1qb	-2.84084	3.59784
P61620	Protein transport protein Sec61 subunit alpha isoform 1	Sec61a1	-1.61598	3.58474
E9PVA8	eIF-2-alpha kinase activator GCN	Gcn1l1	-1.27657	3.57993
Q9Z204	Heterogeneous nuclear ribonucleoproteins C1/C2	Hnrnpc	-1.44851	3.57946
A2AER8	Polyglutamine-binding protein 1	Pqbp1	1.80858	3.56224
J3KMH5	Melanoma inhibitory activity protein 3	Mia3	-1.68046	3.55289
Q9D7G0	Ribose-phosphate pyrophosphokinase 1	Prps1l3;Prps1	-1.24548	3.54577
O35350	Calpain-1 catalytic subunit	Capn1	2.39027	3.53835
Q9DA19	Corepressor interacting with RBPJ 1	Cir1	1.78682	3.53821
Q99KF1	Transmembrane emp24 domain-containing protein 9	Tmed9	1.2853	3.53089
Q80ZP8	Mesencephalic astrocyte-derived neurotrophic factor	Manf	-1.70867	3.51471
P24369	Peptidyl-prolyl cis-trans isomerase B	Ppib	-1.83195	3.51096
Q9CYN2	Signal peptidase complex subunit 2	Spcs2	-1.85843	3.51062
B1AQR8	Galectin;Galectin-9	Lgals9	-2.28537	3.50557
Q9ESX5	H/ACA ribonucleoprotein complex subunit 4	Dkc1	-1.92464	3.5038
Q8BML9	Glutamine--tRNA ligase	Qars	-1.65532	3.50295
Q8VDJ3	Vigilin	Hdlbp	-1.92802	3.49932
P01820	Ig heavy chain V region PJ14;Ig heavy chain V region MOPC 141	Ighv2-9-1	1.51158	3.48625
Q9CQN4	Sclerostin domain-containing protein 1	Sostdc1	-1.7872	3.47666
P26231	Catenin alpha-1	Ctnna1	-1.72765	3.46452
Q9D154	Leukocyte elastase inhibitor A	Serpinb1a	-1.29928	3.45196
Q6P542	ATP-binding cassette sub-family F member 1	Abcf1	-1.70695	3.42243
Q99LE6	ATP-binding cassette sub-family F member 2	Abcf2	-1.67699	3.40047
P01635	Ig kappa chain V-V region K2	n/a	1.55104	3.38854
P10518	Delta-aminolevulinic acid dehydratase	Alad	2.39837	3.3825
P63330	Serine/threonine-protein phosphatase 2A catalytic subunit alpha isoform;Serine/threonine-protein phosphatase 2A catalytic subunit beta isoform	Ppp2ca;Ppp2cb	1.44376	3.36596
Q99N93	39S ribosomal protein L16, mitochondrial	Mrpl16	-1.58047	3.35703
P09803	Cadherin-1;E-Cad/CTF1;E-Cad/CTF2;E-Cad/CTF3	Cdh1	-1.72259	3.34361
Q9CYH6	Ribosome biogenesis regulatory protein homolog	Rrs1	2.29821	3.34305
Q00896	Alpha-1-antitrypsin 1-3;Alpha-1-antitrypsin 1-2;Alpha-1-antitrypsin 1-1;Alpha-1-antitrypsin 1-4;Alpha-1-antitrypsin 1-5	Serpina1a;Serpina1c;Serpina1b;Serpina1d;Serpina1e	1.69683	3.34229
Q91XC8	Death-associated protein 1	Dap	1.89509	3.33629
E9Q616	AHNAK nucleoprotein (desmoyokin)	Ahnak	2.23401	3.3241
Q8BU14	Translocation protein SEC62	Sec62	-2.07147	3.32353
Q9DBZ5	Eukaryotic translation initiation factor 3 subunit K	Eif3k	-1.18984	3.32242
Q9CXW3	Calcyclin-binding protein	Cacybp	-2.14876	3.31642
A2AVJ7	Ribosome-binding protein 1	Rrbp1	-2.13538	3.30286
F6V6T4	Transmembrane emp24 domain-containing protein 2	Tmed2	-2.32015	3.29492
Q8R016	Bleomycin hydrolase	Blmh	1.60653	3.29097
Q61495	Desmoglein-1-alpha;Desmoglein-1-beta;Desmoglein-1-gamma	Dsg1a;Dsg1b;Dsg1c	1.53977	3.28587
Q99M46	DNA-directed RNA polymerase II subunit RPB3	Polr2c	1.33492	3.26383
Q78ZA7	Nucleosome assembly protein 1-like 4	Nap1l4	-1.91843	3.25952
D3Z4U8	DDB1- and CUL4-associated factor 11	Dcaf11	-2.65055	3.25464
Q8R3L2	Transcription factor 25	Tcf25	-1.51382	3.2526
F6V084	Thioredoxin-related transmembrane protein 1	Tmx1	-1.88611	3.24696
Q99L88	Beta-1-syntrophin	Sntb1	-2.27929	3.22829
Q9ER72	Cysteine--tRNA ligase, cytoplasmic	Cars	-1.42417	3.22263
Q9ESW4	Acylglycerol kinase, mitochondrial	Agk	-1.75072	3.21999
Q05D44	Eukaryotic translation initiation factor 5B	Eif5b	-1.427	3.20342
Q8R2Q8	Bone marrow stromal antigen 2	Bst2	-1.98185	3.20018
P56480	ATP synthase subunit beta, mitochondrial	Atp5b	-1.08815	3.18929
Q6PB93	Polypeptide N-acetylgalactosaminyltransferase 2;Polypeptide N-acetylgalactosaminyltransferase 2 soluble form	Galnt2	-1.36363	3.16934
Q9CQI7	U2 small nuclear ribonucleoprotein B	Snrpb2	-1.5286	3.1454
P32921	Tryptophan--tRNA ligase, cytoplasmic;T1-TrpRS;T2-TrpRS	Wars	-1.4527	3.14043
Q62241	U1 small nuclear ribonucleoprotein C	Snrpc	-2.11811	3.12951
Q9D8X2	Coiled-coil domain-containing protein 124	Ccdc124	-2.09829	3.11864
B1B0C7	Basement membrane-specific heparan sulfate proteoglycan core protein;Endorepellin;LG3 peptide	Hspg2	-1.21163	3.10941
F6T8X6	EC16 homolog A, endoplasmic reticulum export factor	Sec16a	2.38217	3.10581
Q9JIF7	Coatomer subunit beta	Copb1	-1.16301	3.10131
Q9ESP1	Stromal cell-derived factor 2-like protein 1	Sdf2l1	-1.75909	3.0769
Q3THS6	S-adenosylmethionine synthase isoform type-2	Mat2a	1.09843	3.07546
Q9DB27	Malignant T-cell-amplified sequence 1	Mcts1	-1.42902	3.06409
P97823	Acyl-protein thioesterase 1	Lypla1	-1.3065	3.06083
Q4VBW7	Pancreatic lipase-related protein 2	Pnliprp2	-1.73645	3.05974
Q8BU30	Isoleucine--tRNA ligase, cytoplasmic	Iars	-1.40441	3.05944
P47740	Aldehyde dehydrogenase;Fatty aldehyde dehydrogenase	Aldh3a2	-1.67509	3.04461
Q9CQM9	Glutaredoxin-3	Glrx3	-1.75353	3.04415
J3QP68	Gm4204;	Gm4204;	-2.38501	3.02214
P26039	Talin-1	Tln1	1.50282	3.02185
P09671	Superoxide dismutase [Mn], mitochondrial	Sod2	1.88627	3.02178
Q6DFW4	Nucleolar protein 58	Nop58	-1.23308	3.01901
Q6ZWQ7	Signal peptidase complex subunit 3	Spcs3	-1.81384	3.00378
Q9CQF3	Cleavage and polyadenylation specificity factor subunit 5	Nudt21	-1.33135	2.98641
Q61048	WW domain-binding protein 4	Wbp4	1.25982	2.97531
Q8VDL4	ADP-dependent glucokinase	Adpgk	-1.89325	2.97432
G5E8Z3	MCG120169	2310050C09Rik	-1.79145	2.9503
P08249	Malate dehydrogenase, mitochondrial	Mdh2	1.10776	2.94969
Q61176	Arginase-1	Arg1	1.45253	2.94851
Q5SVL6	Rap1 GTPase-activating protein 2	Rap1gap2	-1.59133	2.94745
Q99N15	3-hydroxyacyl-CoA dehydrogenase type-2	Hsd17b10	-1.03987	2.9398
P27773	Protein disulfide-isomerase A3	Pdia3	-1.10436	2.93172
E9Q7K5	UPF0585 protein C16orf13 homolog	0610011F06Rik	-1.09356	2.92457
Z4YM25	Pre-mRNA-splicing factor SLU7	Slu7	1.15638	2.92433
E9Q4K7	Kinesin-like protein	Kif13b	-1.67269	2.91679
P48678	Prelamin-A/C;Lamin-A/C	Lmna	1.85951	2.91105
P59325	Eukaryotic translation initiation factor 5	Eif5	-2.29412	2.89748
Q9WUA2	Phenylalanine--tRNA ligase beta subunit	Farsb	-1.52229	2.89293
P28230	Gap junction beta-1 protein	Gjb1	-1.52158	2.88848
Q5XJY5	Coatomer subunit delta	Arcn1	-1.31786	2.88759
H3BK66	WD repeat-containing protein 37	Wdr37	-1.81376	2.8872
P62889	60S ribosomal protein L30	Rpl30	-1.43501	2.88222
Q62419	Endophilin-A2	Sh3gl1	1.81844	2.87854
Q9CQG0	Transmembrane emp24 domain-containing protein 6	Tmed6	-2.24496	2.87753
P09405	Nucleolin	Ncl	-1.56442	2.87189
H3BL49	T-complex protein 1 subunit theta	Cct8	1.19304	2.85948
P51410	60S ribosomal protein L9	Rpl9	-1.75788	2.85866
Q8R0A0	General transcription factor IIF subunit 2	Gtf2f2	-2.22726	2.85375
Q8BP48	Methionine aminopeptidase 1	Metap1	-1.08616	2.85215
Q8R0Y6	Cytosolic 10-formyltetrahydrofolate dehydrogenase	Aldh1l1	-1.45766	2.85052
Q9ERU9	E3 SUMO-protein ligase RanBP2	Ranbp2	1.54235	2.84423
P97855	Ras GTPase-activating protein-binding protein 1	G3bp1	-1.49314	2.83349
Q7TMM9	Tubulin beta-2A chain;Tubulin beta-2B chain	Tubb2a;Tubb2b	1.37435	2.8268
Q9CQV8	14-3-3 protein beta/alpha;14-3-3 protein beta/alpha, N-terminally processed	Ywhab	1.17803	2.82262
Q64674	Spermidine synthase	Srm	1.69299	2.81852
E9Q933	Transmembrane protein 11, mitochondrial	Tmem11	-1.26969	2.8165
Q6ZWX6	Eukaryotic translation initiation factor 2 subunit 1	Eif2s1	-1.90874	2.80537
P14131	40S ribosomal protein S16	Rps16	-1.46081	2.8006
Q05920	Pyruvate carboxylase;Pyruvate carboxylase, mitochondrial	Pcx;Pc	-2.37917	2.79505
Q9QUM9	Proteasome subunit alpha type-6	Psma6	2.06374	2.75829
Q9CQM8	60S ribosomal protein L21	Rpl21	-2.7337	2.75245
D3YWT0	Signal peptidase complex catalytic subunit SEC11;Signal peptidase complex catalytic subunit SEC11A	Sec11a	-1.23112	2.72612
F8VQJ3	Laminin subunit gamma-1	Lamc1	-1.78213	2.72062
Q80X50	Ubiquitin-associated protein 2-like	Ubap2l	-1.39138	2.7145
P28843	Dipeptidyl peptidase 4;Dipeptidyl peptidase 4 membrane form;Dipeptidyl peptidase 4 soluble form	Dpp4	-1.66873	2.71174
Q9DB25	Dolichyl-phosphate beta-glucosyltransferase	Alg5	-1.2108	2.70018
Q99LX0	Protein deglycase DJ-1	Park7	1.16779	2.69906
Q5RL79	Keratinocyte-associated protein 2	Krtcap2	-1.27659	2.69712
Q64433	10 kDa heat shock protein, mitochondrial	Hspe1	1.54173	2.69641
Q99LG0	Ubiquitin carboxyl-terminal hydrolase 16;Ubiquitinyl hydrolase 1	Usp16	-1.31404	2.68735
P02469	Laminin subunit beta-1	Lamb1	-1.13748	2.68202
P61514	60S ribosomal protein L37a	Rpl37a	-1.88445	2.67598
Q8R149	BUD13 homolog	Bud13	1.18459	2.6674
D3Z7P2	Transmembrane protein 109	Tmem109	-1.08363	2.66676
Q922R8	Protein disulfide-isomerase A6	Pdia6	-1.24185	2.66612
P11103	Poly [ADP-ribose] polymerase 1	Parp1	-2.26047	2.65754
Q9CZX8	40S ribosomal protein S19	Rps19	-2.80418	2.64049
P52480	Pyruvate kinase PKM	Pkm	1.44354	2.63565
Q8VIJ6	Splicing factor, proline- and glutamine-rich	Sfpq	1.14568	2.6172
O54724	Polymerase I and transcript release factor	Ptrf	-1.79635	2.61717
Q8R081	Heterogeneous nuclear ribonucleoprotein L	Hnrnpl	-1.17101	2.61194
P41105	60S ribosomal protein L28	Rpl28	-1.77578	2.60184
Q9Z0V7	Mitochondrial import inner membrane translocase subunit Tim17-B	Timm17b	-1.06256	2.57259
Q8BHS3	Pre-mRNA-splicing factor RBM22	Rbm22	1.17909	2.55532
Q3UHX2	28 kDa heat- and acid-stable phosphoprotein	Pdap1	-1.72668	2.55485
Q497V3	Larp2 protein	Larp2b	-1.83398	2.55039
P10126	Elongation factor 1-alpha 1	Eef1a1	-1.75146	2.54928
Q8VDN2	Sodium/potassium-transporting ATPase subunit alpha-1	Atp1a1	-1.58015	2.54576
F6SVV1	40S ribosomal protein S7	Gm9493;Rps7	-1.18013	2.54279
Q8JZM7	Parafibromin	Cdc73	-1.37951	2.53492
Q03265	ATP synthase subunit d, mitochondria	Atp5a1	-1.03996	2.53054
P01636	Ig kappa chain V-V region MOPC 149	n/a	1.90854	2.53037
A2ACG7	Dolichyl-diphosphooligosaccharide--protein glycosyltransferase subunit 2	Rpn2	-1.9028	2.52654
Q8CCS6	Polyadenylate-binding protein 2	Pabpn1;Gm20521	1.49489	2.52396
H3BL10	Zinc finger protein basonuclin-2	BNc2	0.915083	2.51203
P62911	60S ribosomal protein L32	Rpl32	-2.12434	2.50618
O08784	Treacle protein	Tcof1	1.66517	2.50384
A2AE95	Synaptotagmin-like protein 1	Sytl1	-1.28313	2.49602
Q8BH04	Phosphoenolpyruvate carboxykinase [GTP], mitochondrial	Pck2	-1.31428	2.48898
Q3U1J0	Sodium-coupled neutral amino acid transporter 5	Slc38a5	-1.49752	2.4819
Q9JK53	Prolargin	Prelp	-1.20084	2.46454
Q925I1	ATPase family AAA domain-containing protein 3	Atad3	-1.38193	2.46434
P28654	Decorin	Dcn	-1.0645	2.44036
Q8R050	Eukaryotic peptide chain release factor GTP-binding subunit ERF3A	Gspt1	-1.22723	2.42539
Q9Z1T1	AP-3 complex subunit beta-1	Ap3b1	-1.25757	2.42013
Q9QXT0	Protein canopy homolog 2	Cnpy2	1.87028	2.41509
S4R294	Protein PRRC2C	Prrc2c	-0.941463	2.40634
Q63918	Serum deprivation-response protein	Sdpr	-1.08748	2.4027
Q8K2B3	Succinate dehydrogenase [ubiquinone] flavoprotein subunit, mitochondrial	Sdha	-1.14635	2.39538
Q9QZE5	Coatomer subunit gamma-1	Copg1	-1.08802	2.38832
Q8VDP6	CDP-diacylglycerol--inositol 3-phosphatidyltransferase	Cdipt	-1.13556	2.38204
Q9D8U3	Endoplasmic reticulum resident protein 27	Erp27	1.37491	2.37782
P10639	Thioredoxin	Txn	-1.40226	2.37709
P10649	Glutathione S-transferase Mu 1	Gstm1	2.35003	2.37048
Q99JY0	Trifunctional enzyme subunit beta, mitochondrial;3-ketoacyl-CoA thiolase	Hadhb	-0.852381	2.3671
H3BJS5	cTAGE family member 5;Melanoma inhibitory activity protein 2	Ctage5;Mia2	-1.35406	2.3632
O88543	COP9 signalosome complex subunit 3	Cops3	-1.40486	2.35356
Q91WQ3	Tyrosine--tRNA ligase;Tyrosine--tRNA ligase, cytoplasmic;Tyrosine--tRNA ligase, cytoplasmic, N-terminally processed	Yars	-1.06524	2.35136
Q68FD5	Clathrin heavy chain;Clathrin heavy chain 1	Cltc	1.33348	2.34632
D3YWF5	NKAP domain-containing 1	Nkapd1	0.980011	2.33489
P59708	Splicing factor 3B subunit 6	Sf3b6	0.88571	2.3167
D3Z0F5	COP9 signalosome complex subunit 6	Cops6	-1.36107	2.31067
O70551	SRSF protein kinase 1	Srpk1	-1.12446	2.30463
P07356	Annexin A2;Annexin	Anxa2	1.55424	2.30458
P11983	T-complex protein 1 subunit alpha	Tcp1	1.24882	2.30155
Q9D0I9	Arginine--tRNA ligase, cytoplasmic	Rars	-0.824534	2.30106
Q9R190	Metastasis-associated protein MTA2	Mta2	-1.47742	2.29659
O35218	Cleavage and polyadenylation specificity factor subunit 2	Cpsf2	-1.11614	2.29582
P16332	Methylmalonyl-CoA mutase, mitochondrial	Mut	-0.892243	2.27497
E9Q0G1	Density-regulated protein	Denr	-1.69724	2.25404
P26350	Prothymosin alpha;Prothymosin alpha, N-terminally processed;Thymosin alpha	Ptma	1.10075	2.24976
P47955	60S acidic ribosomal protein P1	Rplp1	-1.29105	2.22856
Q99KG3	RNA-binding protein 10	Rbm10	1.07675	2.22391
Q8BMK4	Cytoskeleton-associated protein 4	Ckap4	1.06057	2.22365
P46471	26S protease regulatory subunit 7	Psmc2	0.88563	2.21854
O88986	2-amino-3-ketobutyrate coenzyme A ligase, mitochondrial	Gcat	-0.849083	2.21827
Q9ERD7	Tubulin beta-3 chain	Tubb3	-0.980232	2.19395
P01639	Ig kappa chain V-V region MOPC 41	Gm5571	1.44736	2.1925
P63028	Translationally-controlled tumor protein	Tpt1	-1.11389	2.19206
P51881	ADP/ATP translocase 2;ADP/ATP translocase 2, N-terminally processed	Slc25a5	-1.28762	2.18884
Q60872	Eukaryotic translation initiation factor 1A	Eif1a;Gm8300;Gm2016;Gm2035	-2.08104	2.18344
Q9CQS8	Protein transport protein Sec61 subunit beta	Sec61b;Gm10320	-1.4517	2.17272
P16330	2,3-cyclic-nucleotide 3-phosphodiesterase	Cnp	-1.03991	2.16228
Q923D5	WW domain-binding protein 11	Wbp11	1.1374	2.15403
P61089	Ubiquitin-conjugating enzyme E2 N	Ube2n	1.94514	2.14726
Q9CS00	Cactin	Cactin	0.85784	2.13972
Q9CZM2	60S ribosomal protein L15	Rpl15	-1.62255	2.13734
Q8K310	Matrin-3	Matr3	-1.00162	2.13478
P14148	60S ribosomal protein L7	Rpl7	-1.23522	2.13229
Q8R2Y8	Peptidyl-tRNA hydrolase 2, mitochondrial	Ptrh2	-1.69474	2.12955
P12970	60S ribosomal protein L7a	Rpl7a	-1.62499	2.12226
Q8CD91	SPARC-related modular calcium-binding protein 2	Smoc2	-0.998754	2.11841
Q6ZQI3	Malectin	Mlec	-1.62455	2.11575
E9Q557	Desmoplakin	Dsp	1.25671	2.10138
O08848	60 kDa SS-A/Ro ribonucleoprotein	Trove2	1.12039	2.10132
Q9DCJ5	NADH dehydrogenase [ubiquinone] 1 alpha subcomplex subunit 8	Ndufa8	-1.17878	2.10111
O55029	Coatomer subunit beta	Copb2	-0.818457	2.09332
P48758	Carbonyl reductase [NADPH] 1	Cbr1	0.913731	2.08606
Q61990	Poly(rC)-binding protein 2;Poly(rC)-binding protein 3	Pcbp2;Pcbp3	-1.59285	2.08584
G3UZX6	Small ubiquitin-related modifier;Small ubiquitin-related modifier 2;Small ubiquitin-related modifier 3	Sumo3;Sumo2	1.84771	2.08452
A3KGR9	Minor histocompatibility antigen H13	H13;Hm13	-0.870263	2.07414
O35226	26S proteasome non-ATPase regulatory subunit 4	Psmd4	0.953741	2.07091
Q9CQK7	RWD domain-containing protein 1	Rwdd1	-0.772776	2.06439
Q60634	Flotillin-2	Flot2	-1.76065	2.06432
P70296	Phosphatidylethanolamine-binding protein 1;Hippocampal cholinergic neurostimulating peptide	Pebp1	0.889028	2.05499
Q8K2C9	Very-long-chain (3R)-3-hydroxyacyl-CoA dehydratase 3	Hacd3	-1.31256	2.0469
Q8BMJ2	Leucine--tRNA ligase, cytoplasmic	Lars	-0.774267	2.01668
P46978	Dolichyl-diphosphooligosaccharide--protein glycosyltransferase subunit STT3A	Stt3a	-1.12228	2.00516
Q6A0A9	Constitutive coactivator of PPAR-gamma-like protein 1	FAM120A	-1.37496	2.00198
Q8K009	Mitochondrial 10-formyltetrahydrofolate dehydrogenase	Aldh1l2	-0.72167	1.99795
Q8R3H7	Heparan sulfate 2-O-sulfotransferase 1	Hs2st1	1.17833	1.99517
S4R1E5	Glutathione peroxidase;Phospholipid hydroperoxide glutathione peroxidase, mitochondrial	Gpx4	-0.869116	1.99167
Q9QWW1	Homer protein homolog 2	Homer2	1.2776	1.98576
Q922Q8	Leucine-rich repeat-containing protein 59	Lrrc59	-1.28042	1.97603
Q99KK2	N-acylneuraminate cytidylyltransferase	Cmas	-1.42746	1.97389
P01680	Ig kappa chain V-IV region S107B	Igkv4-61;Igkv4-58;Igkv4-91	1.30834	1.97354
Q8CIE6	Coatomer subunit alpha;Coatomer subunit alpha;Xenin;Proxenin	Copa	-0.6834	1.95831
Q99KV1	DnaJ homolog subfamily B member 11	Dnajb11	-1.70739	1.95478
E9Q0X0	Proteasome subunit alpha type;Proteasome subunit alpha type-4	Psma4	1.54121	1.94454
Q9JKX6	ADP-sugar pyrophosphatase	Nudt5	0.860537	1.93779
Q91VI7	Ribonuclease inhibitor	Rnh1	-1.02258	1.93533
Q9CQA3	Succinate dehydrogenase [ubiquinone] iron-sulfur subunit, mitochondrial	Sdhb	-0.994134	1.92491
Q01853	Transitional endoplasmic reticulum ATPase	Vcp	1.40669	1.92369
A2AQ19	RNA polymerase-associated protein RTF1 homolog	Rtf1	0.723471	1.91156
P00688	Pancreatic alpha-amylase;Alpha-amylase	Amy2;Amy2a1	-1.74539	1.91025
Q9DBF7	Pre-mRNA-splicing factor CWC25 homolog	Cwc25	0.934986	1.90537
E9PUF4	RNA-binding protein 26	Rbm26	-1.06259	1.90453
Q9JIK5	Nucleolar RNA helicase 2	Ddx21	-1.57362	1.88854
Q504N0	Carboxypeptidase A2	Cpa2	1.01334	1.882
G3X972	SEC24 related gene family, member C (S. cerevisiae), isoform CRA_a	Sec24c	0.795512	1.88196
Q8C8I3	Eukaryotic translation initiation factor 2D	Eif2d	-1.69056	1.87618
Q9Z2I9	Succinyl-CoA ligase [ADP-forming] subunit beta, mitochondrial	Sucla2	-0.812403	1.8752
Q9DC51	Guanine nucleotide-binding protein G(k) subunit alpha	Gnai3	0.869628	1.85911
Q8CII2	Cell division cycle protein 123 homolog	Cdc123	-0.805395	1.85853
Q31125	Zinc transporter SLC39A7	Slc39a7	-1.05242	1.85651
Q9JKS5	Intracellular hyaluronan-binding protein 4	Habp4	-1.20542	1.85537
Q91VA7	Isocitrate dehydrogenase [NAD] subunit, mitochondrial	Idh3b	-0.926248	1.85311
P19783	Cytochrome c oxidase subunit 4 isoform 1, mitochondrial	Cox4i1	-1.3327	1.84715
Q9CRB2	H/ACA ribonucleoprotein complex subunit 2	Nhp2	-1.44523	1.84668
Q9CRB9	MICOS complex subunit Mic19	Chchd3	-1.19774	1.84615
P68368	Tubulin alpha-4A chain	Tuba4a	-1.31354	1.84444
P62880	Guanine nucleotide-binding protein G(I)/G(S)/G(T) subunit beta-2	Gnb2	-0.834849	1.84089
P60335	Poly(rC)-binding protein 1	Pcbp1	-1.28496	1.83846
P68372	Tubulin beta-4B chain	Tubb4b	-1.49438	1.8357
Q9D8S3	ADP-ribosylation factor GTPase-activating protein 3	Arfgap3	-1.7093	1.82738
Q08642	Protein-arginine deiminase type-2	Padi2	-1.18906	1.81366
Q922Q1	Mitochondrial amidoxime reducing component 2	2002-03-01	-0.992582	1.80511
G3UVU2	Splicing factor 3A subunit 2	Sf3a2	0.756528	1.80009
Q61584	Fragile X mental retardation syndrome-related protein 1	Fxr1	0.860604	1.79982
Q61301	Catenin alpha-2	Ctnna2	-1.95265	1.79015
Q8BMA6	Signal recognition particle subunit SRP68	Srp68	-1.17936	1.77252
Q9CXS4	Centromere protein V	Cenpv	-0.907849	1.75408
P80315	T-complex protein 1 subunit delta	Cct4	1.3988	1.7467
P61961	Ubiquitin-fold modifier 1	Ufm1	-1.05187	1.74076
P62960	Nuclease-sensitive element-binding protein 1	Ybx1	-1.43148	1.73825
Q9D8E6	60S ribosomal protein L4	Rpl4	-1.0158	1.73441
Q9CPT4	Myeloid-derived growth factor	Mydgf	1.23838	1.73097
Q9WVQ5	Methylthioribulose-1-phosphate dehydratase	Apip	-1.42481	1.7281
F6QL70	60S ribosomal protein L29	Gm17669;Rpl29;Gm3550	0.935015	1.72441
O55143	Sarcoplasmic/endoplasmic reticulum calcium ATPase 2	Atp2a2	-0.874271	1.72049
P41216	Long-chain-fatty-acid--CoA ligase 1	Acsl1	-1.35569	1.71747
Q9Z2U1	Proteasome subunit alpha type-5	Psma5	1.49729	1.71483
Q02257	Junction plakoglobin	Jup	0.95407	1.71238
P21981	Protein-glutamine gamma-glutamyltransferase 2	Tgm2	-1.11798	1.71123
E9QN99	Alpha/beta hydrolase domain-containing protein 14B	Abhd14b	1.27935	1.69862
P20029	78 kDa glucose-regulated protein	Hspa5	-1.16484	1.68904
O70251	Elongation factor 1-beta	Eef1b;Eef1b2	-1.33885	1.68775
Q8BUV3	Gephyrin;Molybdopterin adenylyltransferase;Molybdopterin molybdenumtransferase	Gphn	1.38677	1.68613
Q91X79	Chymotrypsin-like elastase family member 1	Cela1	-1.0102	1.67595
P51150	Ras-related protein Rab-7a	Rab7a	1.78867	1.67579
P11499	Heat shock protein HSP 90-beta	Hsp90ab1	1.19323	1.67265
P26369	Splicing factor U2AF 65 kDa subunit	U2af2	-1.54748	1.66187
Q9D0M1	Phosphoribosyl pyrophosphate synthase-associated protein 1	Prpsap1	-1.20683	1.6583
A2ATI9	Golgi reassembly-stacking protein 2	Gorasp2	-0.796791	1.65331
P17751	Triosephosphate isomerase	Tpi1	0.940138	1.64874
P99024	Tubulin beta-5 chain	Tubb5	-1.46675	1.64665
Q9CR57	60S ribosomal protein L14	Rpl14	-1.24649	1.64185
P17742	Peptidyl-prolyl cis-trans isomerase A;Peptidyl-prolyl cis-trans isomerase A, N-terminally processed	Ppia	1.60391	1.63831
Q7TMG8	Protein NipSnap homolog 2	Gbas	-0.625932	1.63705
Q99J77	Sialic acid synthase	Nans	1.63197	1.63619
P62305	Small nuclear ribonucleoprotein E	Snrpe	-1.4468	1.63189
P35979	60S ribosomal protein L12	Rpl12	-1.27712	1.6265
Q3TIV5	Zinc finger CCCH domain-containing protein 15	Zc3h15	-0.694639	1.62539
Q8VEL0	Motile sperm domain-containing protein 1	Mospd1	-0.805669	1.62223
Q8BP67	60S ribosomal protein L24	Rpl24	-1.24197	1.61895
B8JJG9	Trk-fused gene	Tfg	1.13648	1.61503
P61979	Heterogeneous nuclear ribonucleoprotein K	Hnrnpk	-1.08227	1.61279
Q9EPE9	Manganese-transporting ATPase 13A1	Atp13a1	1.2251	1.60524
Q61292	Laminin subunit beta-2	Lamb2	-1.02551	1.60414
Q9Z2I8	Succinyl-CoA ligase [GDP-forming] subunit beta, mitochondrial	Suclg2	-0.614523	1.60289
Q61029	Lamina-associated polypeptide 2, isoforms beta/delta/epsilon/gamma;Lamina-associated polypeptide 2, isoforms alpha/zeta	Tmpo	-1.02416	1.60106
Q8C761	WD repeat-containing protein 60	Wdr60	1.01745	1.59862
Q8BGQ7	Alanine--tRNA ligase, cytoplasmic	Aars	-0.819586	1.59619
Q99NB9	Splicing factor 3B subunit 1	Sf3b1	-0.598213	1.58315
Q6PIU9	Uncharacterized protein FLJ45252 homolog	n/a	0.904585	1.58092
P14152	Malate dehydrogenase, cytoplasmic	Mdh1	1.21186	1.57294
Q99MN1	Lysine--tRNA ligase	Kars	-0.745967	1.5632
Q6ZWZ6	40S ribosomal protein S12	Rps12	-1.60787	1.55941
Q9D662	Protein transport protein Sec23B	Sec23b	0.745522	1.55501
Q9R0P5	Destrin	Dstn	-1.0331	1.54928
D3Z0E6	3'(2'),5'-bisphosphate nucleotidase 1	Bpnt1	0.852464	1.54846
P60824	Cold-inducible RNA-binding protein	Cirbp	-1.54478	1.54746
Q543K9	Purine nucleoside phosphorylase	Pnp	2.03394	1.5455
E9QPG8	Deleted in malignant brain tumors 1 protein	Dmbt1	-0.707658	1.54031
D3YXK2	Scaffold attachment factor B1	Safb	0.781433	1.53656
Q8BK64	Activator of 90 kDa heat shock protein ATPase homolog 1	Ahsa1	-0.869114	1.53181
I7HLV2	60S ribosomal protein L10;60S ribosomal protein L10-like	Rpl10;Rpl10l	-1.05515	1.52861
P35980	60S ribosomal protein L18	Rpl18	-0.932925	1.52811
P62717	60S ribosomal protein L18a	Rpl18a	-1.3798	1.52223
A0A1C7CYV0	Plastin-3	Pls3	1.5061	1.52033
Q8R0B4	TAR DNA-binding protein 43	Tardbp	-0.680804	1.5099
Q9CVB6	Actin-related protein 2/3 complex subunit 2	Arpc2	2.21345	1.50422
Q9D8N0	Elongation factor 1-gamma	Eef1g	-0.861462	1.50222
P68254	14-3-3 protein theta	Ywhaq	-1.1706	1.50177
Q91YR1	Twinfilin-1	Twf1	-0.789034	1.50024
Q922B2	Aspartate--tRNA ligase, cytoplasmic	Dars	-0.877905	1.49888
Q9CZ30	Obg-like ATPase 1	Ola1	-0.809921	1.49494
P07901	Heat shock protein HSP 90-alpha	Hsp90aa1	2.06884	1.49371
Q61753	D-3-phosphoglycerate dehydrogenase	Phgdh	-0.887994	1.48764
P19253	60S ribosomal protein L13a	Rpl13a	-1.34359	1.47854
Q9DBP5	UMP-CMP kinase	Cmpk1	1.10259	1.4782
Q8C6B0	MCG20149, isoform CRA_a	Mettl7a1	-0.818356	1.47736
Q14AX6	Cyclin-dependent kinase 12	Cdk12	-0.588405	1.4773
Q9CY50	Translocon-associated protein subunit alpha	Ssr1	-1.23272	1.47708
P54071	Isocitrate dehydrogenase [NADP], mitochondrial	Idh2	-0.958983	1.47328
Q9Z130	Heterogeneous nuclear ribonucleoprotein D-like	Hnrnpdl	-1.33785	1.47176
Q6P5E4	UDP-glucose:glycoprotein glucosyltransferase 1	Uggt1	0.703017	1.46724
Q8VEK3	Heterogeneous nuclear ribonucleoprotein U	Hnrnpu	-1.35797	1.46383
Q9QZD8	Mitochondrial dicarboxylate carrier	Slc25a10	-0.716799	1.46371
Q61712	DnaJ homolog subfamily C member 1	Dnajc1	-0.780828	1.45554
Q9QXK7	Cleavage and polyadenylation specificity factor subunit 3	Cpsf3	-0.993576	1.44857
Q03265	ATP synthase subunit alpha, mitochondrial;ATP synthase subunit alpha	Atp5a1	-0.770643	1.43779
E9QAI5	CAD protein;Glutamine-dependent carbamoyl-phosphate synthase;Aspartate carbamoyltransferase;Dihydroorotase	Cad	0.606036	1.43761
P28798	Granulins;Acrogranin;Granulin-1;Granulin-2;Granulin-3;Granulin-4;Granulin-5;Granulin-6;Granulin-7	Grn	0.642962	1.43535
Q5U4C3	Splicing factor, arginine/serine-rich 19	Scaf1	1.03771	1.43119
P57759	Endoplasmic reticulum resident protein 29	Erp29	0.731086	1.42173
Q922U1	U4/U6 small nuclear ribonucleoprotein Prp3	Prpf3	0.986993	1.4159
H3BKM0	AP complex subunit beta;AP-2 complex subunit beta	Ap2b1	1.39183	1.41556
G3X8R0	Receptor expression-enhancing protein;Receptor expression-enhancing protein 5	Reep5	-0.77967	1.40939
Q921L3	Transmembrane and coiled-coil domain-containing protein 1	Tmco1	-0.659648	1.40562
P17563	Selenium-binding protein 1	Selenbp1	-1.07345	1.39996
Q00PI9	Heterogeneous nuclear ribonucleoprotein U-like protein 2	Hnrnpul2	-0.714411	1.39907
Q8K268	ATP-binding cassette sub-family F member 3	Abcf3	-0.881137	1.39498
P06330	Ig heavy chain V region AC38 205.12;Ig heavy chain V region J558;Ig heavy chain V region MOPC 104E	n/a	0.781519	1.39441
Q9D2G2	Dihydrolipoyllysine-residue succinyltransferase component of 2-oxoglutarate dehydrogenase complex, mitochondrial	Dlst	-0.610455	1.39006
Q9DCW4	Electron transfer flavoprotein subunit beta	Etfb	-0.640914	1.38767
E9Q5C9	Nucleolar and coiled-body phosphoprotein 1	Nolc1	-1.08565	1.37372
Q3UEB3	Poly(U)-binding-splicing factor PUF60	Puf60	-1.18039	1.37366
Q8R1B4	Eukaryotic translation initiation factor 3 subunit C	Eif3c	0.775838	1.37316
P84078	ADP-ribosylation factor 1;ADP-ribosylation factor 3;ADP-ribosylation factor 2	Arf1;Arf3;Arf2	1.1353	1.36969
Q9D735	Telomerase RNA component interacting RNase	Trir	0.682492	1.36671
Q8VDP2	UPF0428 protein CXorf56 homolog	C330007P06Rik	0.970384	1.36574
P16858	Glyceraldehyde-3-phosphate dehydrogenase	Gapdh;Gm3839	-0.891259	1.36524
Q7TNS2	MICOS complex subunit Mic10	Minos1	-1.73263	1.36328
Q99LB6	Methionine adenosyltransferase 2 subunit beta	Mat2b	-1.2858	1.35836
Q9Z1J3	Cysteine desulfurase, mitochondrial	Nfs1	0.58381	1.35773
Q5SUT0	RNA-binding protein EWS	Ewsr1	-0.907804	1.35693
P70124	Serpin B5	Serpinb5	2.51167	1.3518
Q62465	Synaptic vesicle membrane protein VAT-1 homolog	Vat1	0.863099	1.3507
P61358	60S ribosomal protein L27	Rpl27	-1.25841	1.34769
P99027	60S acidic ribosomal protein P2	Rplp2	-1.18937	1.34402
P61804	Dolichyl-diphosphooligosaccharide--protein glycosyltransferase subunit DAD1	Dad1	-0.784337	1.3402
Q8K2F8	Protein LSM14 homolog A	Lsm14a	-1.0356	1.3395
P47963	60S ribosomal protein L13	Rpl13	-0.94077	1.33871
Q62167	ATP-dependent RNA helicase DDX3X;Putative ATP-dependent RNA helicase Pl10	Ddx3x;D1Pas1	0.66314	1.33777
O08663	Methionine aminopeptidase 2	Metap2	-0.628571	1.33574
P16331	Phenylalanine-4-hydroxylase	Pah	-0.913634	1.32337
P63260	Actin, cytoplasmic 2;Actin, cytoplasmic 2, N-terminally processed	Actg1	-1.38674	1.32319
Q99MR8	Methylcrotonoyl-CoA carboxylase subunit alpha, mitochondrial	Mccc1	-0.659555	1.31987
Q9DC48	Pre-mRNA-processing factor 17	Cdc40	0.573759	1.31818
Q8BW41	Protein O-linked-mannose beta-1,4-N-acetylglucosaminyltransferase 2	Pomgnt2	-0.735575	1.31607
E9Q8K8	Zinc finger CCCH domain-containing protein 4	Zc3h4	0.746185	1.31562
P61750	ADP-ribosylation factor 4	Arf4	-1.08469	1.31306
Q80SY5	Pre-mRNA-splicing factor 38B	Prpf38b	-0.942451	1.30378
D3Z0M9	DEAD (Asp-Glu-Ala-Asp) box polypeptide 23	Ddx23	0.828652	1.30258
Q9EQ20	Methylmalonate-semialdehyde dehydrogenase [acylating], mitochondrial	Aldh6a1	-0.774297	1.30217
