# Supplementary material for: NFIC regulates ribosomal biology and ER stress in pancreatic acinar cells and restrains PDAC initiation
Source: Nat Commun. 2023 Jun 23;14:3761. doi: 10.1038/s41467-023-39291-x (PMC10290102; doi:10.1038/s41467-023-39291-x)
Supplement: Supplementary file 5 — Supplementary Data 2 [file 41467_2023_39291_MOESM5_ESM.xlsx]

## Sheet: NFICwt.vs.NFICko.scatter
	baseMean	log2FoldChange	lfcSE	stat	pvalue	padj	contrast
Mia2	1189.98	-0.565004	0.148662	-3.8006	0.000144349	0.0014925	NFICko-NFICwt
Mob3b	81.7115	-0.33934	0.223936	-1.51534	0.129685	0.261485	NFICko-NFICwt
Vapa	417.316	-0.00399114	0.149501	-0.0266964	0.978702	0.98867	NFICko-NFICwt
Crat	342.3	0.438126	0.212563	2.06116	0.0392882	0.108811	NFICko-NFICwt
Skap2	103.168	-0.115373	0.185666	-0.621398	0.534338	0.694185	NFICko-NFICwt
Atg4c	74.1693	-0.339969	0.210278	-1.61676	0.10593	0.227415	NFICko-NFICwt
Dand5	24.2666	-0.104813	0.28527	-0.367417	0.713308	0.828617	NFICko-NFICwt
Med16	135.332	-0.261184	0.181835	-1.43638	0.150894	0.290572	NFICko-NFICwt
Tiam1	52.3919	0.856389	0.2472	3.46436	0.00053149	0.00419138	NFICko-NFICwt
Desi1	494.317	-0.53326	0.137042	-3.89123	9.97379e-05	0.00111023	NFICko-NFICwt
Bcr	230.381	-0.205967	0.178966	-1.15087	0.249784	0.416964	NFICko-NFICwt
Dusp3	281.853	0.137846	0.144372	0.954797	0.33968	0.515839	NFICko-NFICwt
Apod	30.9599	0.171013	0.39509	0.432846	0.665126	0.793581	NFICko-NFICwt
Rhog	170.493	0.157677	0.178632	0.882692	0.377403	0.554865	NFICko-NFICwt
Clcf1	9.29464	1.30779	0.384106	3.40477	0.000662197	0.00495927	NFICko-NFICwt
Sec11c	2120.7	-0.665163	0.158621	-4.19341	2.74788e-05	0.000391651	NFICko-NFICwt
2900026A02Rik	235.739	-0.448315	0.175288	-2.55759	0.0105399	0.0416488	NFICko-NFICwt
Fkbp14	38.4072	0.659772	0.252207	2.61599	0.00889688	0.0368079	NFICko-NFICwt
Mlx	376.058	-0.0206901	0.186162	-0.11114	0.911505	0.951884	NFICko-NFICwt
Klhdc9	13.0838	-0.239978	0.359942	-0.666715	0.504954	0.670197	NFICko-NFICwt
Zfp51	16.6336	0.248487	0.382838	0.649065	0.516297	0.679215	NFICko-NFICwt
Fubp3	140.942	0.234938	0.177226	1.32564	0.184957	0.338159	NFICko-NFICwt
Wac	161.623	0.0778232	0.255198	0.304952	0.760403	0.860711	NFICko-NFICwt
Tagln2	990.002	0.60974	0.184751	3.30033	0.000965696	0.00667379	NFICko-NFICwt
Ipp	37.9303	-0.355064	0.296632	-1.19698	0.231312	0.39616	NFICko-NFICwt
Itpr3	237.372	0.0601858	0.149821	0.401719	0.687891	0.810379	NFICko-NFICwt
Rab24	133.998	-0.353027	0.198653	-1.7771	0.0755514	0.178142	NFICko-NFICwt
Etv3	117.825	0.412784	0.178198	2.31644	0.0205343	0.0678025	NFICko-NFICwt
Picalm	436.096	0.25027	0.190034	1.31698	0.187847	0.341086	NFICko-NFICwt
Naa30	89.878	0.0334375	0.197305	0.169471	0.865426	0.925357	NFICko-NFICwt
Nenf	389.752	-0.514442	0.276425	-1.86105	0.0627367	0.155451	NFICko-NFICwt
Cd34	624.635	0.664269	0.166515	3.98925	6.62838e-05	0.000797506	NFICko-NFICwt
Tubgcp3	87.4486	0.430058	0.268439	1.60207	0.109141	0.232753	NFICko-NFICwt
Brk1	430.756	-0.0897604	0.167157	-0.536984	0.591279	0.740281	NFICko-NFICwt
Zc3hav1	120.41	0.35765	0.185443	1.92862	0.053778	0.138684	NFICko-NFICwt
Tacc1	293.691	0.360389	0.146388	2.46188	0.013821	0.0506197	NFICko-NFICwt
Mbip	17.1301	0.64493	0.363187	1.77575	0.0757737	0.17859	NFICko-NFICwt
Pggt1b	37.8415	0.214422	0.248097	0.864267	0.387441	0.565021	NFICko-NFICwt
Clcn2	48.1286	-0.463749	0.245034	-1.89259	0.058412	0.147254	NFICko-NFICwt
Cd84	24.6774	1.01675	0.313859	3.23952	0.00119729	0.00789282	NFICko-NFICwt
Adcy6	525.621	-0.0294742	0.165145	-0.178475	0.85835	0.92146	NFICko-NFICwt
Pmepa1	116.86	0.594859	0.27589	2.15614	0.0310726	0.0920556	NFICko-NFICwt
Pigm	128.508	0.319736	0.186598	1.7135	0.0866208	0.196701	NFICko-NFICwt
S100a16	546.143	-0.553347	0.212877	-2.59937	0.00933949	0.0380527	NFICko-NFICwt
Rn45s	39511	-1.35034	0.30439	-4.43622	9.15527e-06	0.000161007	NFICko-NFICwt
Krr1	137.647	0.274902	0.173304	1.58624	0.112685	0.238017	NFICko-NFICwt
Pxylp1	70.5896	-0.888731	0.238868	-3.72059	0.000198758	0.00193639	NFICko-NFICwt
Ank3	133.433	-0.281263	0.23969	-1.17344	0.240618	0.406222	NFICko-NFICwt
Anxa1	299.183	0.961089	0.178879	5.37283	7.75083e-08	3.08717e-06	NFICko-NFICwt
Sfn	24.5696	-0.305228	0.309942	-0.984789	0.324728	0.50062	NFICko-NFICwt
Icam2	60.9596	0.342109	0.276493	1.23732	0.21597	0.377759	NFICko-NFICwt
Sdccag8	49.9562	-0.222349	0.286993	-0.774753	0.438486	0.611355	NFICko-NFICwt
Selenbp1	201.488	-0.319988	0.184026	-1.73882	0.0820662	0.189565	NFICko-NFICwt
Nfic	544.868	0.153683	0.198142	0.775623	0.437971	0.610961	NFICko-NFICwt
Bivm	31.3437	-0.628572	0.306619	-2.05001	0.0403634	0.111257	NFICko-NFICwt
Zfp414	29.5192	-0.0584125	0.315535	-0.185122	0.853133	0.919176	NFICko-NFICwt
Hoxb7	8.13505	0.494347	0.393101	1.25756	0.208552	0.369124	NFICko-NFICwt
Pelo	233.35	0.0521918	0.197198	0.264667	0.791266	0.88147	NFICko-NFICwt
Rsu1	153.638	0.188333	0.18252	1.03185	0.302143	0.476956	NFICko-NFICwt
Myo9b	190.197	0.5139	0.152806	3.36309	0.000770757	0.0055817	NFICko-NFICwt
Eif3g	983.387	-0.308608	0.188347	-1.63851	0.101316	0.220085	NFICko-NFICwt
Nudcd3	215.164	0.0586694	0.146176	0.401362	0.688154	0.810602	NFICko-NFICwt
Cln8	133.431	0.0563697	0.193265	0.291671	0.770538	0.867723	NFICko-NFICwt
Rbm48	38.8945	-0.364829	0.242915	-1.50188	0.133129	0.266185	NFICko-NFICwt
Acvr2a	87.6958	-0.278292	0.241871	-1.15058	0.249905	0.416975	NFICko-NFICwt
C1qtnf12	203.886	-0.157675	0.215998	-0.72998	0.465402	0.635369	NFICko-NFICwt
Tfpi	29.956	0.715076	0.285258	2.50677	0.012184	0.046349	NFICko-NFICwt
Grb10	493.983	0.447965	0.162604	2.75494	0.00587026	0.0266608	NFICko-NFICwt
Wwp2	185.767	-0.463212	0.158153	-2.92888	0.00340186	0.0175939	NFICko-NFICwt
4930503E24Rik	63.5642	-0.405782	0.252087	-1.60969	0.107466	0.22986	NFICko-NFICwt
Gm15417	78.496	-0.391456	0.225791	-1.73371	0.0829695	0.190931	NFICko-NFICwt
Ccdc166	31.922	-0.210705	0.274221	-0.768378	0.442263	0.614524	NFICko-NFICwt
Tgoln1	672.91	0.217897	0.157577	1.3828	0.166728	0.312692	NFICko-NFICwt
Cebpg	321.24	-0.160896	0.135414	-1.18818	0.234762	0.399212	NFICko-NFICwt
Gna14	125.466	-1.00302	0.233532	-4.295	1.74697e-05	0.000270895	NFICko-NFICwt
Mea1	402.225	-0.493285	0.206758	-2.38581	0.0170415	0.0588302	NFICko-NFICwt
Sema3f	117.752	0.564216	0.246159	2.29208	0.021901	0.0710813	NFICko-NFICwt
Med15	164.2	0.2507	0.169122	1.48236	0.138243	0.273235	NFICko-NFICwt
Mzt1	67.9852	-0.529922	0.225433	-2.35069	0.0187387	0.0632028	NFICko-NFICwt
Slc35d1	72.7013	-0.288758	0.229523	-1.25808	0.208364	0.369028	NFICko-NFICwt
Lyrm1	9.95935	-0.5209	0.416259	-1.25138	0.210794	0.371777	NFICko-NFICwt
Plcg2	92.4114	0.991708	0.200447	4.94747	7.51837e-07	2.08488e-05	NFICko-NFICwt
Umps	301.048	-0.0920002	0.152359	-0.603837	0.545952	0.702738	NFICko-NFICwt
Gstt1	259.876	-0.183043	0.172238	-1.06274	0.287902	0.460618	NFICko-NFICwt
Dynlrb1	430.351	-0.539301	0.181508	-2.97122	0.00296618	0.0158751	NFICko-NFICwt
Nhej1	12.4985	-0.245945	0.350857	-0.700986	0.483312	0.653177	NFICko-NFICwt
Pacs2	297.105	-0.0135076	0.141521	-0.0954457	0.923961	0.959199	NFICko-NFICwt
Hadhb	24.1842	0.175522	0.361073	0.486113	0.626887	0.767402	NFICko-NFICwt
Nsmce1	80.8885	-0.373571	0.234471	-1.59325	0.111104	0.235401	NFICko-NFICwt
Ptp4a1	45.1284	0.0596549	0.26184	0.22783	0.819779	0.897647	NFICko-NFICwt
Nfyc	35.4057	-0.413458	0.255212	-1.62005	0.105221	0.226321	NFICko-NFICwt
Krtcap2	1254.69	-0.690016	0.152405	-4.52752	5.96802e-06	0.000112119	NFICko-NFICwt
Map3k6	68.2062	0.863883	0.281517	3.06867	0.00215014	0.0124387	NFICko-NFICwt
Ccdc90b	37.0832	-0.0577292	0.286181	-0.201723	0.840134	0.910338	NFICko-NFICwt
Glud1	899.445	-0.33695	0.172279	-1.95584	0.0504845	0.132259	NFICko-NFICwt
Pnrc2	222.691	-0.187817	0.224467	-0.836725	0.402747	0.579436	NFICko-NFICwt
1110038F14Rik	89.6118	-0.110453	0.239089	-0.461972	0.644102	0.779907	NFICko-NFICwt
Agmo	32.3416	-0.174412	0.258943	-0.673551	0.500597	0.66637	NFICko-NFICwt
Cab39	445.357	-0.119564	0.149785	-0.798241	0.42473	0.599469	NFICko-NFICwt
Epha2	47.6098	1.07445	0.272679	3.94035	8.13612e-05	0.00093988	NFICko-NFICwt
Apbb1	23.6192	0.401943	0.303706	1.32346	0.185682	0.338607	NFICko-NFICwt
Il33	59.6899	1.17718	0.238684	4.93194	8.14167e-07	2.24079e-05	NFICko-NFICwt
Ablim1	290.843	0.29328	0.156309	1.87628	0.0606173	0.151226	NFICko-NFICwt
Col7a1	612.798	-0.632363	0.178856	-3.5356	0.00040685	0.00341388	NFICko-NFICwt
Top1mt	42.5281	-0.153908	0.2626	-0.586092	0.557814	0.712906	NFICko-NFICwt
Fbxl8	13.5533	0.209516	0.362584	0.577842	0.563371	0.717012	NFICko-NFICwt
Heatr1	223.528	0.685738	0.188219	3.6433	0.000269162	0.002475	NFICko-NFICwt
Nudt13	47.3962	-0.26244	0.228088	-1.15061	0.249893	0.416975	NFICko-NFICwt
Bcl9	60.9184	0.3347	0.232551	1.43925	0.150078	0.289659	NFICko-NFICwt
Ccl11	106.926	0.149938	0.214123	0.700243	0.483775	0.65336	NFICko-NFICwt
Tmem38b	126.539	-0.212182	0.189865	-1.11754	0.263763	0.432283	NFICko-NFICwt
Dcun1d2	127.954	0.0392277	0.190468	0.205955	0.836826	0.908274	NFICko-NFICwt
Ankrd11	397.164	0.382683	0.167564	2.2838	0.0223832	0.0720938	NFICko-NFICwt
Nono	263.148	-0.0476415	0.148434	-0.320961	0.74824	0.852289	NFICko-NFICwt
Apoc4	6.20593	0.293641	0.247485	1.1865	0.235425	0.400153	NFICko-NFICwt
Bmf	49.4578	0.438145	0.246172	1.77984	0.0751025	0.177325	NFICko-NFICwt
Cltc	963.836	0.48603	0.218422	2.22519	0.0260683	0.0808412	NFICko-NFICwt
2610001J05Rik	87.7047	-0.098824	0.210136	-0.470285	0.638151	0.775749	NFICko-NFICwt
Kpna3	101.669	0.162521	0.234727	0.692381	0.488698	0.65779	NFICko-NFICwt
Fgf21	471.176	-0.342057	0.421169	-0.81216	0.4167	0.592617	NFICko-NFICwt
Rab32	54.8093	1.12185	0.273703	4.09878	4.15327e-05	0.000543033	NFICko-NFICwt
Pik3ca	205.699	0.115544	0.214191	0.539446	0.589579	0.739089	NFICko-NFICwt
Aldh1a2	174.408	0.670332	0.239972	2.79337	0.00521617	0.0244465	NFICko-NFICwt
Dusp6	94.2642	0.98922	0.224964	4.39724	1.09636e-05	0.00018713	NFICko-NFICwt
Ddah2	89.155	0.294424	0.253307	1.16232	0.245105	0.41165	NFICko-NFICwt
Slc50a1	258.627	-0.384212	0.164761	-2.33194	0.0197039	0.0657332	NFICko-NFICwt
Vps13b	247.154	0.108057	0.236521	0.45686	0.647771	0.782457	NFICko-NFICwt
Chrac1	138.399	-0.616932	0.215051	-2.86877	0.00412068	0.0204069	NFICko-NFICwt
Focad	124.822	0.0127054	0.221034	0.0574817	0.954161	0.975499	NFICko-NFICwt
Adsl	205.565	-0.369163	0.167647	-2.20202	0.0276636	0.0844331	NFICko-NFICwt
Tex10	65.7908	-0.393001	0.238721	-1.64627	0.0997076	0.217535	NFICko-NFICwt
Fastkd5	42.1378	0.130175	0.250185	0.520317	0.602842	0.749316	NFICko-NFICwt
Prkcz	82.7801	-0.114667	0.261575	-0.43837	0.661118	0.791201	NFICko-NFICwt
Trmt12	47.8502	0.0571503	0.238265	0.23986	0.810439	0.892314	NFICko-NFICwt
Gprc5b	177.272	1.61093	0.264937	6.08041	1.19879e-09	9.35994e-08	NFICko-NFICwt
Egr1	55.1513	0.744433	0.423215	1.75899	NA	NA	NFICko-NFICwt
Wdr35	37.9918	0.208039	0.271073	0.767463	0.442806	0.615123	NFICko-NFICwt
Mcur1	249.632	-0.0364466	0.17437	-0.209019	0.834434	0.907006	NFICko-NFICwt
Fermt2	228.007	0.115822	0.168432	0.68765	0.491673	0.660262	NFICko-NFICwt
Nrp2	115.653	0.146859	0.206296	0.711885	0.476536	0.646321	NFICko-NFICwt
Cyth3	272.502	0.22039	0.178517	1.23456	0.216995	0.379052	NFICko-NFICwt
Tc2n	119.254	-0.206586	0.290834	-0.710322	0.477504	0.647235	NFICko-NFICwt
Gba2	54.6849	-0.20702	0.25172	-0.822422	0.410837	0.586704	NFICko-NFICwt
Zfp768	127.472	-0.541643	0.171891	-3.15109	0.00162662	0.00999298	NFICko-NFICwt
Crnkl1	79.8954	-0.0468952	0.198232	-0.236567	0.812992	0.894219	NFICko-NFICwt
Sdc1	122.108	-0.757676	0.218388	-3.46941	0.000521609	0.00414016	NFICko-NFICwt
Ints1	232.285	0.260511	0.181192	1.43776	0.150501	0.290169	NFICko-NFICwt
Ccng2	44.2881	0.0139172	0.282748	0.049221	0.960743	0.979135	NFICko-NFICwt
Ciapin1	120.874	-0.628919	0.266757	-2.35765	0.018391	0.0623358	NFICko-NFICwt
1600002K03Rik	37.7937	-0.649713	0.25451	-2.5528	0.0106862	0.042091	NFICko-NFICwt
Agr2	440.327	0.950176	0.414985	2.28966	0.022041	0.0712834	NFICko-NFICwt
Shmt1	50.8913	0.475654	0.259527	1.83277	0.0668366	0.162861	NFICko-NFICwt
Trmt61b	28.4698	0.351649	0.278714	1.26168	0.207063	0.367434	NFICko-NFICwt
S100a6	424.852	0.359114	0.232141	1.54696	0.121872	0.250596	NFICko-NFICwt
Npm1	242.414	-0.166826	0.176643	-0.944423	0.344954	0.521433	NFICko-NFICwt
Wtap	123.835	-0.151405	0.167817	-0.902199	0.366951	0.544443	NFICko-NFICwt
Zfpm1	715.432	-0.0433087	0.268696	-0.161181	0.871951	0.929445	NFICko-NFICwt
Pim3	1796.58	-0.506643	0.253814	-1.99612	0.0459207	0.122734	NFICko-NFICwt
Flvcr1	28.528	0.454938	0.286649	1.58709	0.112492	0.237838	NFICko-NFICwt
Fam98a	270.571	0.303796	0.181847	1.67061	0.094798	0.209944	NFICko-NFICwt
Atg13	588.316	-0.45666	0.15686	-2.91126	0.00359976	0.0183536	NFICko-NFICwt
Zfp33b	29.269	0.288794	0.282706	1.02154	0.307001	0.481509	NFICko-NFICwt
Raph1	87.1951	0.252839	0.279167	0.905689	0.3651	0.542501	NFICko-NFICwt
Pigo	190.015	-0.514458	0.163687	-3.14293	0.00167263	0.010213	NFICko-NFICwt
Wfdc2	13.2571	-0.129557	0.3525	-0.367538	0.713218	0.8286	NFICko-NFICwt
Asnsd1	460.187	-0.521606	0.173707	-3.00279	0.00267517	0.0147034	NFICko-NFICwt
Zbtb41	90.0753	-0.0845201	0.227772	-0.371073	0.710583	0.826935	NFICko-NFICwt
Dctn3	246.249	-0.449098	0.182422	-2.46186	0.0138217	0.0506197	NFICko-NFICwt
Nup37	17.2755	-0.0244189	0.327848	-0.0744822	0.940627	0.968565	NFICko-NFICwt
Yipf3	810.12	-0.7156	0.139863	-5.11644	3.1135e-07	9.84957e-06	NFICko-NFICwt
Hexim1	288.266	-0.347625	0.209542	-1.65898	0.0971197	0.213454	NFICko-NFICwt
Fnbp1	122.058	1.00824	0.192302	5.243	1.57991e-07	5.6107e-06	NFICko-NFICwt
Mfap1a	29.8532	-0.0775384	0.268897	-0.288357	0.773073	0.869243	NFICko-NFICwt
Mcu	80.0795	-0.330001	0.194753	-1.69446	0.0901775	0.20211	NFICko-NFICwt
Elmsan1	96.1915	0.570638	0.250113	2.28152	0.0225176	0.0723361	NFICko-NFICwt
Gmfg	23.8781	-0.586617	0.305661	-1.91918	0.0549621	0.140978	NFICko-NFICwt
BC048507	15.2104	0.366679	0.339772	1.07919	0.280501	0.452063	NFICko-NFICwt
Safb2	236.534	0.00496117	0.194104	0.0255593	0.979609	0.989094	NFICko-NFICwt
Stx5a	695.236	0.06091	0.145625	0.418265	0.675754	0.800793	NFICko-NFICwt
Aff1	398.348	-0.0987783	0.227521	-0.43415	0.66418	0.793345	NFICko-NFICwt
Ptrh2	122.24	-0.308811	0.201439	-1.53303	0.125269	0.255462	NFICko-NFICwt
Adat2	35.9373	-0.718237	0.252111	-2.8489	0.00438711	0.0213329	NFICko-NFICwt
Gcdh	620.335	-0.469846	0.149276	-3.14749	0.00164679	0.0100832	NFICko-NFICwt
Rad23a	520.662	-0.383909	0.196924	-1.94953	0.0512324	0.133551	NFICko-NFICwt
Inpp5e	107.82	0.0803872	0.192701	0.41716	0.676562	0.801234	NFICko-NFICwt
Ipo11	56.3135	0.592221	0.226616	2.61332	0.00896672	0.0370273	NFICko-NFICwt
Rnf123	238.375	0.00104599	0.16364	0.00639199	0.9949	0.997672	NFICko-NFICwt
Pdcd10	15.0862	0.129025	0.360345	0.35806	0.720299	0.8338	NFICko-NFICwt
Rab18	322.96	0.237501	0.180038	1.31917	0.187111	0.340088	NFICko-NFICwt
Ddhd2	104.316	-0.196871	0.301893	-0.65212	0.514324	0.677639	NFICko-NFICwt
Tbcc	88.9691	-0.727217	0.204385	-3.55807	0.00037359	0.00318826	NFICko-NFICwt
Ptcd3	101.92	0.178305	0.226053	0.788773	0.430245	0.604694	NFICko-NFICwt
Zfp84	59.7161	0.00729762	0.265452	0.0274913	0.978068	0.988483	NFICko-NFICwt
Fgd2	53.3937	0.945594	0.254239	3.71931	0.000199764	0.00194448	NFICko-NFICwt
Uggt1	1154.29	-0.046976	0.137238	-0.342295	0.732129	0.841601	NFICko-NFICwt
Wbp11	228.847	0.0139057	0.150657	0.0923001	0.92646	0.960757	NFICko-NFICwt
Tubd1	39.9446	0.165321	0.278447	0.593725	0.552696	0.708009	NFICko-NFICwt
Ttc39a	219.004	-1.1371	0.181395	-6.26865	3.64185e-10	3.51694e-08	NFICko-NFICwt
Gpatch1	47.316	0.0346087	0.229615	0.150725	0.880193	0.934337	NFICko-NFICwt
Rasgrp3	43.6822	0.620075	0.302563	2.04941	0.0404221	0.111391	NFICko-NFICwt
Ptcd2	137.322	-0.221617	0.164622	-1.34622	0.178232	0.32856	NFICko-NFICwt
Mmp24	57.1879	-0.397366	0.257689	-1.54204	0.123064	0.2522	NFICko-NFICwt
Man1a	850.577	-0.34986	0.114408	-3.058	0.00222819	0.0127695	NFICko-NFICwt
Taf15	238.75	-0.186607	0.180079	-1.03625	0.300086	0.474934	NFICko-NFICwt
Pabpn1	265.161	-0.262578	0.184678	-1.42182	0.155079	0.296452	NFICko-NFICwt
Gm16364	27.4428	-1.17704	0.293156	-4.01505	5.94334e-05	0.000731033	NFICko-NFICwt
Fam46b	42.3636	0.529419	0.271029	1.95336	0.0507764	0.132743	NFICko-NFICwt
Tdrp	44.1858	1.67393	0.308776	5.42118	5.92057e-08	2.47831e-06	NFICko-NFICwt
Nbeal2	100.979	0.51774	0.229417	2.25676	0.0240232	0.075932	NFICko-NFICwt
Spata2l	29.8036	-1.23983	0.309377	-4.0075	6.13657e-05	0.000748311	NFICko-NFICwt
Glb1	347.231	-0.418204	0.165736	-2.52331	0.0116256	0.044766	NFICko-NFICwt
Churc1	91.7307	-0.600303	0.200927	-2.98767	0.00281111	0.0152663	NFICko-NFICwt
Atp5c1	898.294	-0.302271	0.123735	-2.44289	0.0145702	0.052385	NFICko-NFICwt
Zfp637	133.612	-0.492514	0.208466	-2.36256	0.0181492	0.0616694	NFICko-NFICwt
Pkmyt1	25.4647	-0.239185	0.342957	-0.697421	0.485539	0.6545	NFICko-NFICwt
Csf2ra	39.2075	0.591902	0.294255	2.01152	0.0442703	0.119308	NFICko-NFICwt
Dcaf10	221.681	0.0284556	0.196921	0.144503	0.885103	0.937113	NFICko-NFICwt
Nelfe	229.884	-0.46205	0.201179	-2.29672	0.021635	0.070603	NFICko-NFICwt
Polr3h	54.2072	0.101813	0.223722	0.45509	0.649045	0.783394	NFICko-NFICwt
Cpn1	967.764	-0.422321	0.164007	-2.57502	0.0100233	0.0401342	NFICko-NFICwt
Xpnpep3	75.2419	0.430535	0.211477	2.03584	0.0417661	0.11435	NFICko-NFICwt
Lmo1	8.5038	0.269234	0.418144	0.64388	0.519653	0.6816	NFICko-NFICwt
Zswim4	61.1997	-0.41307	0.27574	-1.49804	0.134122	0.267492	NFICko-NFICwt
Csrp1	1160.76	-0.434646	0.127627	-3.4056	0.000660197	0.00495102	NFICko-NFICwt
Imp4	194.543	0.0168556	0.153942	0.109493	0.912811	0.952886	NFICko-NFICwt
Rreb1	220.019	0.0712767	0.219148	0.325244	0.744996	0.850442	NFICko-NFICwt
2310022A10Rik	68.8058	-0.29202	0.209011	-1.39715	0.162369	0.306292	NFICko-NFICwt
Kdm4a	242.016	-0.116246	0.157975	-0.735854	0.461819	0.631495	NFICko-NFICwt
Pkhd1l1	156.825	1.20869	0.271029	4.45964	8.20979e-06	0.000146012	NFICko-NFICwt
Tesk1	419.039	-0.0341349	0.15237	-0.224026	0.822737	0.899843	NFICko-NFICwt
Mapk8	64.8985	-0.173724	0.214562	-0.809665	0.418133	0.593952	NFICko-NFICwt
Tnfrsf18	5.98535	0.712866	0.413915	1.72225	0.0850236	0.194398	NFICko-NFICwt
Rflnb	135.196	0.12446	0.258037	0.482333	0.629569	0.769334	NFICko-NFICwt
Adal	49.2558	-0.124812	0.292341	-0.426939	0.669424	0.796053	NFICko-NFICwt
Piwil2	46.5082	-0.116074	0.285227	-0.406954	0.684042	0.806842	NFICko-NFICwt
Ephx2	127.739	1.34072	0.327422	4.09479	4.22558e-05	0.000551178	NFICko-NFICwt
Phkg2	81.1682	0.0811702	0.209312	0.387796	0.698167	0.817789	NFICko-NFICwt
Casp6	55.0281	-0.640598	0.235532	-2.71979	0.00653239	0.028998	NFICko-NFICwt
Nid2	236.015	0.990607	0.170584	5.80715	6.35451e-09	3.79934e-07	NFICko-NFICwt
Hsf1	153.566	-0.0243639	0.165168	-0.14751	0.882729	0.936096	NFICko-NFICwt
Slc22a5	40.5864	0.0727093	0.276636	0.262834	0.792679	0.882085	NFICko-NFICwt
Rack1	12485.4	-0.228589	0.161474	-1.41564	0.15688	0.299014	NFICko-NFICwt
H2-Q7	34.8472	1.01462	0.274545	3.69565	0.000219324	0.00209871	NFICko-NFICwt
Slc1a4	333.322	0.0740599	0.191966	0.385796	0.699647	0.818725	NFICko-NFICwt
Mcf2l	196.428	-0.157666	0.162266	-0.971652	0.331224	0.506873	NFICko-NFICwt
Ormdl3	736.785	-0.295918	0.158821	-1.86322	0.0624313	0.154868	NFICko-NFICwt
Tor1aip2	307.688	0.173512	0.173999	0.997202	0.318666	0.493765	NFICko-NFICwt
Dtx3	56.4279	-0.0586581	0.245514	-0.23892	0.811168	0.892747	NFICko-NFICwt
Gins2	14.6716	-0.329263	0.348235	-0.945519	0.344394	0.520684	NFICko-NFICwt
H19	18.4208	0.730348	0.384118	1.90136	0.0572543	0.145166	NFICko-NFICwt
Fbxo36	21.1573	-0.263887	0.335326	-0.786957	0.431307	0.605434	NFICko-NFICwt
Slc39a5	4286.21	-1.08562	0.165163	-6.57301	4.93076e-11	5.83685e-09	NFICko-NFICwt
Ttyh2	139.483	0.0522372	0.210599	0.248041	0.804102	0.888869	NFICko-NFICwt
Fyb	37.2393	0.614375	0.267814	2.29404	0.0217882	0.0708197	NFICko-NFICwt
Vps13c	170.395	-0.152168	0.291725	-0.521615	0.601938	0.748361	NFICko-NFICwt
Sphk2	256.38	-0.02988	0.183803	-0.162566	0.87086	0.928843	NFICko-NFICwt
Rpl11	18.2634	-0.736449	0.334457	-2.20192	0.0276707	0.0844331	NFICko-NFICwt
Nprl2	82.3225	-0.514316	0.240873	-2.13522	0.0327433	0.0953801	NFICko-NFICwt
Crlf2	81.4594	-0.0108296	0.190142	-0.0569551	0.954581	0.975521	NFICko-NFICwt
Ins1	3876.66	0.104509	0.381039	0.274273	0.783875	0.877267	NFICko-NFICwt
Pitpnc1	65.6907	0.102932	0.278294	0.369867	0.711482	0.827282	NFICko-NFICwt
Coil	36.1695	0.274232	0.313215	0.875537	0.381282	0.558628	NFICko-NFICwt
Pxk	161.413	0.402099	0.202738	1.98334	0.0473291	0.125312	NFICko-NFICwt
Cav1	643.77	1.23404	0.178853	6.89975	5.20933e-12	8.96087e-10	NFICko-NFICwt
Bvht	5.40023	-0.318934	0.411648	-0.774775	0.438473	0.611355	NFICko-NFICwt
Gbp3	46.3407	0.271121	0.239716	1.13101	0.258052	0.426176	NFICko-NFICwt
Tbcb	273.665	-0.311541	0.241399	-1.29056	0.196855	0.353363	NFICko-NFICwt
2700097O09Rik	16.0518	0.840945	0.353673	2.37774	0.0174189	0.0597399	NFICko-NFICwt
U2surp	112.313	0.322801	0.19327	1.67021	0.0948783	0.209953	NFICko-NFICwt
Ttc39c	17.8026	0.470924	0.340585	1.38269	0.166759	0.312698	NFICko-NFICwt
Plpp7	104.806	-0.360008	0.185545	-1.94028	0.0523459	0.135722	NFICko-NFICwt
Anxa11	126.234	-0.0434739	0.185849	-0.23392	0.815047	0.895763	NFICko-NFICwt
2700062C07Rik	30.2168	-0.0718885	0.267731	-0.26851	0.788307	0.880114	NFICko-NFICwt
Hmga1b	21.591	-0.629004	0.299855	-2.0977	0.0359321	0.102137	NFICko-NFICwt
Bsg	3224.91	-0.651306	0.194978	-3.34041	0.00083655	0.00594064	NFICko-NFICwt
Dhodh	77.9854	-0.259426	0.193479	-1.34085	0.17997	0.330938	NFICko-NFICwt
Hmbs	201.46	-0.239757	0.199612	-1.20112	0.229706	0.393886	NFICko-NFICwt
Cdc42bpa	172.152	0.192922	0.180765	1.06726	0.285857	0.457878	NFICko-NFICwt
Lpcat4	15.5952	0.805306	0.351574	2.29057	0.0219881	0.0712152	NFICko-NFICwt
Dync1li1	142.216	-0.0490557	0.173752	-0.282332	0.777689	0.872687	NFICko-NFICwt
Ipo9	212.846	0.450819	0.194715	2.31528	0.0205976	0.067953	NFICko-NFICwt
Icmt	300.389	0.182458	0.167559	1.08892	0.276191	0.446609	NFICko-NFICwt
Farp1	178.657	0.00929675	0.203911	0.0455923	0.963635	0.980037	NFICko-NFICwt
Snx29	28.7164	-0.252736	0.35029	-0.721504	0.470599	0.640874	NFICko-NFICwt
Ube2v1	35.4647	-0.124365	0.275707	-0.451078	0.651933	0.785246	NFICko-NFICwt
Rcor1	95.53	0.259143	0.322207	0.804274	0.421239	0.596836	NFICko-NFICwt
Prkab1	93.3825	-0.0537138	0.207373	-0.25902	0.79562	0.883319	NFICko-NFICwt
Fndc3b	529.881	0.549995	0.24973	2.20236	0.0276399	0.0844073	NFICko-NFICwt
Fndc10	28.3509	-0.0862421	0.277681	-0.31058	0.75612	0.857302	NFICko-NFICwt
Ampd2	471.724	0.226555	0.178426	1.26974	0.204176	0.363305	NFICko-NFICwt
Gm44504	368.21	-0.451082	0.181763	-2.4817	0.0130757	0.0487636	NFICko-NFICwt
Scaf1	329.456	0.0201478	0.170577	0.118116	0.905976	0.9489	NFICko-NFICwt
Ero1lb	3213.65	-0.414081	0.170368	-2.4305	0.015078	0.0538065	NFICko-NFICwt
Rps14	4196.92	-0.44076	0.221296	-1.99172	0.046402	0.1236	NFICko-NFICwt
Plod2	35.0754	1.13933	0.274613	4.14885	3.34147e-05	0.000456972	NFICko-NFICwt
Ccz1	218.252	-0.376795	0.175421	-2.14795	0.0317177	0.0933388	NFICko-NFICwt
Nol12	174.389	-0.226266	0.241798	-0.935766	0.349394	0.526266	NFICko-NFICwt
D830031N03Rik	73.931	0.77304	0.255496	3.02564	0.00248104	0.0139007	NFICko-NFICwt
Camkk2	129.205	0.195128	0.205346	0.950241	0.34199	0.518123	NFICko-NFICwt
Stat5a	61.546	-0.0867503	0.218307	-0.397378	0.691089	0.813015	NFICko-NFICwt
Reep6	262.054	-0.00678386	0.23144	-0.0293115	0.976616	0.987742	NFICko-NFICwt
Ints7	87.9831	-0.0740496	0.212528	-0.348424	0.727522	0.838779	NFICko-NFICwt
Ap3s1	63.472	-0.288161	0.225891	-1.27567	0.202074	0.360381	NFICko-NFICwt
Pcf11	122.19	0.0649685	0.180484	0.359968	0.718871	0.832666	NFICko-NFICwt
Man2b1	798.364	0.233913	0.144733	1.61617	0.106057	0.227506	NFICko-NFICwt
Arpc5	391.263	0.0157213	0.142242	0.110525	0.911993	0.952213	NFICko-NFICwt
Tmem9	290.887	-0.526591	0.20234	-2.60251	0.00925436	0.0377758	NFICko-NFICwt
Gfra1	72.028	-0.744684	0.302477	-2.46195	0.0138183	0.0506197	NFICko-NFICwt
Kyat3	143.747	-0.523685	0.248799	-2.10485	0.0353039	0.10103	NFICko-NFICwt
Paip2	345.401	-0.231458	0.20145	-1.14896	0.250573	0.417836	NFICko-NFICwt
U2af2	272.883	0.0758925	0.23255	0.32635	0.74416	0.849777	NFICko-NFICwt
Pgm3	151.988	0.046227	0.161371	0.286465	0.774522	0.870165	NFICko-NFICwt
Sin3b	290.036	-0.162201	0.186257	-0.870845	0.383839	0.561179	NFICko-NFICwt
Ammecr1l	286.001	-0.0908478	0.192812	-0.471172	0.637518	0.775432	NFICko-NFICwt
Nfkbiz	72.0004	0.294101	0.261434	1.12495	0.260609	0.428692	NFICko-NFICwt
Ublcp1	32.5912	-0.285093	0.271201	-1.05122	0.293156	0.466717	NFICko-NFICwt
C7	31.6535	-0.322608	0.311734	-1.03488	0.300724	0.475671	NFICko-NFICwt
Slc19a1	113.758	-0.177126	0.188106	-0.941624	0.346385	0.523022	NFICko-NFICwt
Cenpv	99.0225	-0.210859	0.19221	-1.09702	0.272632	0.442498	NFICko-NFICwt
Ushbp1	34.3747	0.552342	0.253857	2.1758	0.0295701	0.0888314	NFICko-NFICwt
Sh2b3	194.001	-0.0709452	0.169851	-0.417691	0.676173	0.801052	NFICko-NFICwt
Sh3yl1	53.2753	-1.16609	0.273248	-4.26753	1.97648e-05	0.000299299	NFICko-NFICwt
Ier5	95.0951	1.19718	0.226882	5.27666	1.31562e-07	4.81184e-06	NFICko-NFICwt
Ssc5d	43.5216	0.610217	0.266436	2.2903	0.0220041	0.0712152	NFICko-NFICwt
Mcat	101.357	-0.246658	0.20822	-1.1846	0.236174	0.400932	NFICko-NFICwt
F13a1	436.051	0.841529	0.178039	4.72667	2.28234e-06	5.26756e-05	NFICko-NFICwt
Rpl22l1	221.332	-0.378695	0.248567	-1.52352	0.12763	0.258904	NFICko-NFICwt
Pdcd2	110.221	-0.246351	0.206774	-1.19141	0.233495	0.398287	NFICko-NFICwt
Ibtk	504.474	0.202597	0.15692	1.29108	0.196675	0.353155	NFICko-NFICwt
Urm1	115.713	-0.054943	0.262112	-0.209617	0.833967	0.907006	NFICko-NFICwt
Pnn	141.175	0.560798	0.244308	2.29545	0.0217073	0.0706612	NFICko-NFICwt
Gm12191	772.543	-0.252159	0.173716	-1.45156	0.146623	0.284383	NFICko-NFICwt
Tgm2	766.254	0.609568	0.118048	5.16371	2.42098e-07	7.93232e-06	NFICko-NFICwt
Ifi47	38.8634	0.930152	0.259922	3.57858	0.000345465	0.00300587	NFICko-NFICwt
Cst3	5507	-0.846617	0.191203	-4.42784	9.51831e-06	0.000166593	NFICko-NFICwt
Rmnd1	27.3276	-0.336572	0.283125	-1.18878	0.234528	0.399169	NFICko-NFICwt
Pomgnt1	616.765	-0.243248	0.142733	-1.70422	0.0883398	0.199224	NFICko-NFICwt
C130074G19Rik	172.926	1.02484	0.276626	3.70477	0.000211582	0.00204504	NFICko-NFICwt
Lamb2	382.314	0.60071	0.186925	3.21364	0.00131065	0.00844292	NFICko-NFICwt
Fndc4	15.6675	0.439331	0.352899	1.24492	0.21316	0.374271	NFICko-NFICwt
Aifm3	41.734	-0.769327	0.275969	-2.78773	0.00530786	0.0247393	NFICko-NFICwt
Snx4	79.6856	-0.00758438	0.197129	-0.0384741	0.96931	0.983424	NFICko-NFICwt
Tbc1d20	291.439	0.371064	0.179489	2.06733	0.0387029	0.107542	NFICko-NFICwt
M6pr	298.405	0.105177	0.135876	0.774069	0.43889	0.611547	NFICko-NFICwt
Znhit2	178.735	-0.571213	0.266285	-2.14512	0.0319431	0.0938287	NFICko-NFICwt
Slc35g1	160.931	-0.637629	0.27286	-2.33684	0.0194476	0.0651153	NFICko-NFICwt
Sirt1	43.5164	-0.593294	0.277104	-2.14105	0.0322698	0.0945088	NFICko-NFICwt
Atp6v1a	199.235	0.338458	0.186819	1.81168	0.070035	0.168376	NFICko-NFICwt
Abca8a	152.309	0.0857728	0.178162	0.48143	0.630211	0.769947	NFICko-NFICwt
Rfx5	41.7841	0.189843	0.252484	0.751901	0.452111	0.623408	NFICko-NFICwt
Stat3	763.76	0.313005	0.164553	1.90215	0.0571513	0.145005	NFICko-NFICwt
Cyp39a1	613.452	-1.11049	0.188037	-5.90569	3.51165e-09	2.28756e-07	NFICko-NFICwt
Fam162a	178.454	-0.314289	0.182889	-1.71847	0.0857114	0.195483	NFICko-NFICwt
Apcdd1	89.1242	1.48061	0.301707	4.90746	9.22653e-07	2.48958e-05	NFICko-NFICwt
Mtfr1	259.525	-0.241425	0.145073	-1.66416	0.0960799	0.211803	NFICko-NFICwt
Lrig1	247.525	-0.55422	0.193713	-2.86104	0.00422253	0.0207535	NFICko-NFICwt
Polr2d	49.6773	0.103592	0.264463	0.391706	0.695275	0.815711	NFICko-NFICwt
Hcfc2	119.655	0.239092	0.179917	1.3289	0.18388	0.336716	NFICko-NFICwt
Cops6	496.465	-0.422151	0.174791	-2.41518	0.0157272	0.0554628	NFICko-NFICwt
Ankrd13a	439.052	0.0140871	0.137902	0.102153	0.918635	0.955975	NFICko-NFICwt
Cpd	322.396	0.146785	0.216601	0.677676	0.497977	0.664458	NFICko-NFICwt
Ankrd39	44.1085	-0.326635	0.246441	-1.3254	0.185037	0.338159	NFICko-NFICwt
Sec14l1	737.215	-0.060493	0.154669	-0.391113	0.695714	0.816015	NFICko-NFICwt
Apip	200.185	-0.668278	0.209527	-3.18945	0.00142543	0.00900026	NFICko-NFICwt
Glrx3	102.228	-0.218585	0.223829	-0.97657	0.328782	0.504814	NFICko-NFICwt
Plekha4	22.6266	0.627485	0.31253	2.00776	0.0446691	0.12003	NFICko-NFICwt
Inf2	44.4871	0.811167	0.256142	3.16687	0.00154089	0.00958942	NFICko-NFICwt
Mrpl41	71.3745	-0.314855	0.218064	-1.44387	0.148777	0.287751	NFICko-NFICwt
Trio	122.67	0.525146	0.211355	2.48466	0.0129675	0.048442	NFICko-NFICwt
Mrpl40	119.862	-0.320148	0.183727	-1.74252	0.0814179	0.188654	NFICko-NFICwt
5730455P16Rik	93.7148	-0.395806	0.216396	-1.82909	0.0673868	0.163839	NFICko-NFICwt
Usp34	312.393	0.25625	0.229706	1.11556	0.264613	0.43282	NFICko-NFICwt
Csgalnact2	76.4796	0.26641	0.21993	1.21134	0.225766	0.389265	NFICko-NFICwt
Inip	57.3833	0.0456108	0.216011	0.211151	0.83277	0.906456	NFICko-NFICwt
Atf6b	367.14	0.177397	0.185485	0.956392	0.338874	0.515143	NFICko-NFICwt
Rbms3	58.6869	0.633588	0.235291	2.69279	0.00708576	0.0308695	NFICko-NFICwt
Naxd	628.498	-0.79782	0.146561	-5.4436	5.22129e-08	2.25161e-06	NFICko-NFICwt
Vps4a	319.562	-0.411627	0.149267	-2.75765	0.00582193	0.026495	NFICko-NFICwt
Ppp1r2	102.558	0.0278184	0.179747	0.154765	0.877007	0.932307	NFICko-NFICwt
Slc4a2	355.333	0.043149	0.128037	0.337004	0.736114	0.844189	NFICko-NFICwt
Zfp335	179.959	-0.0521649	0.173756	-0.30022	0.764009	0.863458	NFICko-NFICwt
Grn	1363.06	-0.292789	0.187314	-1.56309	0.118031	0.244953	NFICko-NFICwt
Ablim2	33.5403	-0.968602	0.312606	-3.09847	0.00194519	0.0114885	NFICko-NFICwt
Fkbpl	45.0538	-0.40456	0.285014	-1.41944	0.155772	0.297311	NFICko-NFICwt
Alg2	234.497	0.530837	0.188843	2.81099	0.00493892	0.0233961	NFICko-NFICwt
Tesk2	21.0914	-0.141154	0.316957	-0.445342	0.656073	0.787903	NFICko-NFICwt
Ankrd17	413.057	0.333669	0.193958	1.72032	0.0853744	0.194914	NFICko-NFICwt
Pklr	30.6915	-0.882151	0.313797	-2.81121	0.0049355	0.02339	NFICko-NFICwt
Psmd2	470.193	0.244314	0.157631	1.54991	0.121163	0.249603	NFICko-NFICwt
Swsap1	37.3318	0.101552	0.278141	0.365109	0.71503	0.829917	NFICko-NFICwt
Kcnk6	135.172	0.39963	0.197822	2.02015	0.0433682	0.117509	NFICko-NFICwt
Uros	68.7735	0.02223	0.216369	0.102741	0.918168	0.955581	NFICko-NFICwt
Kdf1	187.101	-0.327825	0.150959	-2.17162	0.0298845	0.0895894	NFICko-NFICwt
Scamp5	49.94	0.0767699	0.241957	0.317287	0.751026	0.854578	NFICko-NFICwt
Xpo6	233.849	0.134423	0.152212	0.883134	0.377164	0.554662	NFICko-NFICwt
Cabp2	1963.94	-1.09144	0.238054	-4.58485	4.5432e-06	8.97154e-05	NFICko-NFICwt
Cadm3	99.4783	0.416306	0.198853	2.09354	0.036301	0.102893	NFICko-NFICwt
Ogfod1	127.128	0.211668	0.196543	1.07696	0.281499	0.45314	NFICko-NFICwt
Stard5	90.5772	-0.152153	0.195634	-0.777742	0.436721	0.609902	NFICko-NFICwt
Vps72	108.791	-0.447905	0.182154	-2.45894	0.0139349	0.0508821	NFICko-NFICwt
Cisd1	257.276	-0.605056	0.208309	-2.90461	0.00367714	0.0186551	NFICko-NFICwt
Cwc25	70.0335	0.255676	0.209582	1.21993	0.222491	0.385005	NFICko-NFICwt
Xk	78.4446	-0.2808	0.286968	-0.978503	0.327825	0.503997	NFICko-NFICwt
Fbxw9	44.1799	-0.2196	0.251176	-0.874289	0.381961	0.559325	NFICko-NFICwt
Ets2	499.701	-0.519542	0.173988	-2.98609	0.00282573	0.0153018	NFICko-NFICwt
Mfsd6	202.523	-0.427783	0.165661	-2.58228	0.00981487	0.0394638	NFICko-NFICwt
Agbl3	9.96958	0.101259	0.379699	0.266683	0.789713	0.880936	NFICko-NFICwt
Pik3r2	222.29	0.00716321	0.174725	0.0409971	0.967298	0.982293	NFICko-NFICwt
Kctd10	310.142	0.619557	0.18407	3.36589	0.00076298	0.00555142	NFICko-NFICwt
Blnk	32.0043	0.679686	0.277976	2.44513	0.0144802	0.0521466	NFICko-NFICwt
Sucnr1	8.21744	0.5451	0.418816	1.30153	0.193078	0.348555	NFICko-NFICwt
Med10	129.35	-0.187713	0.183859	-1.02096	0.307272	0.481738	NFICko-NFICwt
Flnc	104.375	1.67337	0.24266	6.89595	5.35044e-12	9.062e-10	NFICko-NFICwt
Jmjd4	58.2238	0.243102	0.238794	1.01804	0.308659	0.483223	NFICko-NFICwt
2008-09-01	216.345	0.540353	0.156975	3.44229	0.000576805	0.00446243	NFICko-NFICwt
Dnaja1	90.0333	1.00827	0.240799	4.18716	2.82465e-05	0.000400729	NFICko-NFICwt
Rfx2	41.4564	1.67315	0.294036	5.69029	1.26824e-08	7.05153e-07	NFICko-NFICwt
Cfl2	63.0567	0.422582	0.231831	1.82281	0.0683328	0.165445	NFICko-NFICwt
Zbed6	75.1017	0.526311	0.276931	1.90051	0.0573658	0.145349	NFICko-NFICwt
Stam	88.9934	-0.21126	0.206116	-1.02495	0.305386	0.480079	NFICko-NFICwt
Blcap	107.527	-0.158482	0.21321	-0.743312	0.457293	0.627279	NFICko-NFICwt
Rcsd1	75.8087	1.11569	0.222805	5.00746	5.51535e-07	1.60207e-05	NFICko-NFICwt
Ywhah	164.237	0.259091	0.199924	1.29595	0.194993	0.351145	NFICko-NFICwt
Gca	40.4951	-0.227812	0.288064	-0.79084	0.429037	0.60369	NFICko-NFICwt
Slpi	188.363	-0.581722	0.232687	-2.50002	0.0124186	0.0469653	NFICko-NFICwt
Gdpgp1	53.0789	-0.0509067	0.237406	-0.214429	0.830213	0.905111	NFICko-NFICwt
Etfdh	334.186	-0.499889	0.190452	-2.62474	0.0086714	0.0361604	NFICko-NFICwt
Tfb2m	24.2661	-0.105416	0.311431	-0.33849	0.734994	0.84366	NFICko-NFICwt
Ascc2	115.212	0.0455017	0.184121	0.24713	0.804808	0.889214	NFICko-NFICwt
H1fx	13.4294	0.844767	0.394501	2.14135	0.0322455	0.0944625	NFICko-NFICwt
Acsl4	57.1538	0.477548	0.272047	1.75539	0.0791933	0.184672	NFICko-NFICwt
Trp53bp1	137.982	0.270669	0.189908	1.42527	0.15408	0.295193	NFICko-NFICwt
Plekha6	128.52	-0.095419	0.246682	-0.386809	0.698898	0.81818	NFICko-NFICwt
Etl4	122.777	-0.591538	0.261994	-2.25783	0.0239563	0.0757641	NFICko-NFICwt
Ugp2	162.856	0.112341	0.222712	0.504425	0.613963	0.757704	NFICko-NFICwt
D830050J10Rik	44.12	-0.0693683	0.245769	-0.28225	0.777752	0.872687	NFICko-NFICwt
Fmnl1	95.6998	1.25	0.245781	5.08582	3.66041e-07	1.13835e-05	NFICko-NFICwt
Hmga1	25.7813	-0.495299	0.279042	-1.775	0.075898	0.17873	NFICko-NFICwt
Pgghg	145.399	-0.619164	0.173887	-3.56072	0.000369833	0.00316752	NFICko-NFICwt
Osbp	746.394	0.282412	0.157086	1.79782	0.0722059	0.172171	NFICko-NFICwt
Dalrd3	194.456	0.12928	0.153969	0.839652	0.401103	0.578053	NFICko-NFICwt
Dcbld2	49.2317	1.04441	0.24601	4.2454	2.18203e-05	0.000322876	NFICko-NFICwt
Rsph3a	50.1652	-0.411201	0.234183	-1.7559	0.0791053	0.184506	NFICko-NFICwt
Atp2b4	193.401	1.19233	0.231477	5.15095	2.59164e-07	8.41633e-06	NFICko-NFICwt
Tmem8	414.237	-0.508192	0.153267	-3.31573	0.00091405	0.00638615	NFICko-NFICwt
Tnks1bp1	502.336	0.278143	0.168324	1.65242	0.0984487	0.215514	NFICko-NFICwt
Gas5	304.86	-0.117942	0.22247	-0.530146	0.596011	0.743443	NFICko-NFICwt
Txnl4b	45.0607	-0.122011	0.282155	-0.432426	0.665431	0.793647	NFICko-NFICwt
Senp6	211.545	-0.0273701	0.193214	-0.141657	0.887351	0.938465	NFICko-NFICwt
Nup153	175.696	0.494944	0.192754	2.56775	0.0102361	0.0408145	NFICko-NFICwt
Tshr	25.9099	2.01928	0.339325	5.95087	2.66728e-09	1.88231e-07	NFICko-NFICwt
Tmem158	18.2172	0.128974	0.342262	0.376827	0.706302	0.823869	NFICko-NFICwt
Fabp4	2503.57	1.40717	0.404348	3.4801	0.000501233	0.00402192	NFICko-NFICwt
Sub1	249.881	0.19507	0.164814	1.18358	0.236581	0.401298	NFICko-NFICwt
Abcc5	55.4944	0.900219	0.250006	3.60079	0.000317248	0.00281207	NFICko-NFICwt
Bcdin3d	32.0775	-0.663088	0.301142	-2.20191	0.0276714	0.0844331	NFICko-NFICwt
Kctd21	39.8606	0.0687919	0.255819	0.268909	0.788	0.879916	NFICko-NFICwt
Ubap2l	335.444	0.279139	0.150977	1.84888	0.0644745	0.158579	NFICko-NFICwt
Tbc1d10c	17.2881	1.97747	0.354114	5.58426	2.34693e-08	1.14833e-06	NFICko-NFICwt
Klf9	739.94	0.0655501	0.191048	0.343108	0.731517	0.8416	NFICko-NFICwt
Fnbp4	74.3895	0.505741	0.205972	2.45539	0.0140734	0.0511333	NFICko-NFICwt
Gorab	31.4524	0.304351	0.288293	1.0557	0.291105	0.464461	NFICko-NFICwt
Scd2	1199.17	0.834492	0.397145	2.10123	0.035621	0.101655	NFICko-NFICwt
Grsf1	475.208	-0.463889	0.162391	-2.85662	0.00428181	0.0209318	NFICko-NFICwt
Snrpd1	57.1473	0.204248	0.232914	0.876922	0.380529	0.557896	NFICko-NFICwt
Ccnc	50.9535	-0.32829	0.248539	-1.32088	0.186542	0.339501	NFICko-NFICwt
Ercc8	42.6674	0.213983	0.26602	0.804385	0.421174	0.596822	NFICko-NFICwt
Mettl13	125.06	0.0225301	0.174029	0.129462	0.896992	0.94335	NFICko-NFICwt
4930453N24Rik	92.2605	-0.116682	0.213644	-0.546153	0.584961	0.734638	NFICko-NFICwt
4931422A03Rik	15.0092	-0.128582	0.345548	-0.372109	0.709812	0.826475	NFICko-NFICwt
Gm38666	241.475	0.227943	0.147698	1.54331	0.122757	0.251746	NFICko-NFICwt
Rem1	16.9777	0.149817	0.386513	0.387612	0.698303	0.817832	NFICko-NFICwt
Ddx39	183.34	0.222799	0.192217	1.1591	0.246416	0.412865	NFICko-NFICwt
Vipr2	148.932	-0.679035	0.220372	-3.08131	0.00206089	0.0120363	NFICko-NFICwt
Abhd6	65.2878	-0.367803	0.231838	-1.58646	0.112634	0.238002	NFICko-NFICwt
Drg2	262.672	-0.0142887	0.191853	-0.0744771	0.940631	0.968565	NFICko-NFICwt
Eif2ak3	1434.32	-0.482091	0.149682	-3.22077	0.00127845	0.00827912	NFICko-NFICwt
Taf12	95.4192	-0.0620493	0.183831	-0.337535	0.735714	0.844082	NFICko-NFICwt
Snhg18	383.708	-0.415272	0.173768	-2.3898	0.0168575	0.0583597	NFICko-NFICwt
Phf8	146.237	0.169433	0.198248	0.854651	0.392744	0.569961	NFICko-NFICwt
Fry	223.126	-0.465315	0.190229	-2.44608	0.014442	0.0520602	NFICko-NFICwt
Rora	109.522	-0.365277	0.296701	-1.23113	0.218275	0.380401	NFICko-NFICwt
Tbccd1	261.481	0.217806	0.247557	0.879821	0.378956	0.556702	NFICko-NFICwt
Zfp12	95.2727	-0.229807	0.20963	-1.09625	0.272968	0.442811	NFICko-NFICwt
Ube2q1	414.396	-0.133524	0.129889	-1.02799	0.303954	0.478922	NFICko-NFICwt
Gcat	4250.53	-0.824274	0.204364	-4.03337	5.49832e-05	0.000685515	NFICko-NFICwt
Fhl3	14.5448	0.814269	0.37814	2.15335	0.0312909	0.0924286	NFICko-NFICwt
Ecsit	285.423	-0.262768	0.170361	-1.54241	0.122973	0.252059	NFICko-NFICwt
Tmem38a	65.5083	-0.674684	0.216686	-3.11365	0.00184789	0.0110382	NFICko-NFICwt
Ip6k2	172.404	-0.337891	0.20852	-1.62043	0.10514	0.226268	NFICko-NFICwt
Dedd2	141.481	-0.474429	0.188377	-2.5185	0.0117855	0.0451765	NFICko-NFICwt
Il20rb	16.2005	0.541288	0.335582	1.61298	0.106748	0.228636	NFICko-NFICwt
Srek1ip1	31.5346	-0.0317103	0.291644	-0.108729	0.913417	0.953067	NFICko-NFICwt
Rtn3	1008	-0.194775	0.139321	-1.39803	0.162103	0.305982	NFICko-NFICwt
Zfp592	292.653	-0.0425049	0.160666	-0.264554	0.791353	0.88147	NFICko-NFICwt
Enoph1	54.2344	0.0158672	0.223801	0.0708986	0.943478	0.970147	NFICko-NFICwt
Plekhj1	133.879	-0.129413	0.177923	-0.727351	0.467011	0.637091	NFICko-NFICwt
Igf1	661.933	0.168956	0.14996	1.12668	0.259879	0.428254	NFICko-NFICwt
Trim44	471.566	0.00996756	0.165355	0.0602796	0.951933	0.973888	NFICko-NFICwt
Cul7	187.54	-0.00540759	0.201689	-0.0268115	0.97861	0.98867	NFICko-NFICwt
Gpr137	98.8505	-0.343998	0.25202	-1.36496	0.172266	0.320242	NFICko-NFICwt
Cmtm6	338.947	0.115265	0.138864	0.830059	0.406506	0.582979	NFICko-NFICwt
3110040N11Rik	67.7862	-0.53931	0.23579	-2.28725	0.0221815	0.0716537	NFICko-NFICwt
1190002N15Rik	39.3189	0.225014	0.28389	0.792611	0.428004	0.60293	NFICko-NFICwt
Ndufb10	631.606	-0.530592	0.17568	-3.02022	0.00252592	0.014087	NFICko-NFICwt
Csnk2b	587.291	-0.396485	0.143126	-2.77018	0.00560252	0.0256992	NFICko-NFICwt
Cdkn2b	18.046	1.30568	0.344034	3.79521	0.00014752	0.00151781	NFICko-NFICwt
2810403A07Rik	191.84	0.277482	0.190507	1.45654	0.145242	0.282837	NFICko-NFICwt
Gskip	47.8131	0.112522	0.234595	0.479644	0.63148	0.770472	NFICko-NFICwt
Armcx3	35.2398	-0.130019	0.266951	-0.487051	0.626222	0.766861	NFICko-NFICwt
Mettl25	17.1362	0.325446	0.328182	0.991662	0.321362	0.496944	NFICko-NFICwt
Rbmxl1	20.0332	0.174495	0.303699	0.574567	0.565584	0.71908	NFICko-NFICwt
Lyz1	118.655	0.69265	0.303328	2.2835	0.0224007	0.072129	NFICko-NFICwt
Nt5dc3	258.92	0.103532	0.18855	0.549096	0.58294	0.732936	NFICko-NFICwt
Stard10	2066.49	-0.758244	0.21033	-3.60502	0.000312133	0.00278015	NFICko-NFICwt
Flt3l	12.5266	1.1157	0.367779	3.03361	0.00241644	0.0136075	NFICko-NFICwt
Alg14	76.018	-0.0165226	0.226413	-0.0729755	0.941826	0.969024	NFICko-NFICwt
Meaf6	59.9421	-0.109038	0.237503	-0.459102	0.646161	0.78132	NFICko-NFICwt
Slc12a4	114.677	0.592689	0.226588	2.61572	0.00890408	0.0368238	NFICko-NFICwt
Eci2	227.116	-0.35716	0.22963	-1.55537	0.119858	0.247658	NFICko-NFICwt
Arhgap30	86.8727	1.6343	0.23684	6.90046	5.18342e-12	8.96087e-10	NFICko-NFICwt
Large2	143.435	-0.598209	0.209778	-2.85163	0.0043495	0.0211875	NFICko-NFICwt
Arl10	20.0296	0.381424	0.320977	1.18832	0.234707	0.39918	NFICko-NFICwt
Sik3	292.425	-0.0466362	0.164659	-0.28323	0.777001	0.872145	NFICko-NFICwt
Bzw2	164.566	-0.396148	0.171606	-2.30848	0.0209725	0.0688951	NFICko-NFICwt
Zfp13	86.4753	-1.17252	0.213608	-5.48912	4.03933e-08	1.81602e-06	NFICko-NFICwt
Emg1	348.025	-0.0799561	0.155567	-0.513965	0.607277	0.752703	NFICko-NFICwt
Megf9	36.8474	0.456697	0.279245	1.63547	0.10195	0.221156	NFICko-NFICwt
Foxred2	158.263	0.140566	0.181519	0.774391	0.4387	0.611425	NFICko-NFICwt
Sar1a	1372.86	0.0693247	0.14571	0.47577	0.634238	0.772453	NFICko-NFICwt
Rilp	17.4522	-0.552884	0.3223	-1.71543	0.0862661	0.196139	NFICko-NFICwt
Psat1	924.413	0.196982	0.192063	1.02561	0.305076	0.479778	NFICko-NFICwt
Lrfn3	58.084	-0.6286	0.241236	-2.60574	0.00916756	0.0375747	NFICko-NFICwt
Mppe1	48.7016	-0.226223	0.250188	-0.90421	0.365884	0.543299	NFICko-NFICwt
Serpinf1	295.032	0.294686	0.213687	1.37906	0.167877	0.3141	NFICko-NFICwt
Abce1	557.621	0.123944	0.205087	0.604348	0.545612	0.702532	NFICko-NFICwt
Rae1	264.883	-0.0455402	0.155908	-0.292096	0.770213	0.867657	NFICko-NFICwt
Usp28	35.6096	-0.122026	0.321147	-0.37997	0.703968	0.8218	NFICko-NFICwt
Tmprss2	72.0126	-0.633908	0.252057	-2.51494	0.0119052	0.0454927	NFICko-NFICwt
Gpr18	7.15496	0.815011	0.406619	2.00436	0.0450315	0.120836	NFICko-NFICwt
Psmb3	109.875	-0.423899	0.204251	-2.07538	0.0379511	0.106071	NFICko-NFICwt
Pan3	105.174	-0.176806	0.213233	-0.829172	0.407007	0.583317	NFICko-NFICwt
Ndufa7	425.01	-0.170894	0.213342	-0.801032	0.423113	0.59803	NFICko-NFICwt
Scgn	8.15312	0.511773	0.407935	1.25455	0.209643	0.370439	NFICko-NFICwt
Cask	166.528	-0.205905	0.196448	-1.04814	0.294574	0.468443	NFICko-NFICwt
Amd2	103.436	-0.14643	0.182311	-0.803187	0.421867	0.596957	NFICko-NFICwt
Cdo1	705.977	1.20513	0.311714	3.86614	0.00011057	0.00120283	NFICko-NFICwt
L2hgdh	73.7256	0.16402	0.204856	0.800659	0.423329	0.598105	NFICko-NFICwt
Icam1	67.6056	1.11824	0.25226	4.43287	9.29861e-06	0.000163267	NFICko-NFICwt
Polr1c	223.27	-0.235248	0.176797	-1.33061	0.183317	0.336131	NFICko-NFICwt
Rtf1	121.015	0.0518478	0.179273	0.289211	0.77242	0.869041	NFICko-NFICwt
Klf5	22.5176	-0.986423	0.301124	-3.2758	0.00105362	0.00715123	NFICko-NFICwt
Dek	71.3361	0.155336	0.246763	0.629493	0.529027	0.689534	NFICko-NFICwt
2810474O19Rik	37.7753	0.747041	0.280387	2.66432	0.0077145	0.0329309	NFICko-NFICwt
Hectd4	309.845	-0.167259	0.155813	-1.07346	0.283065	0.454664	NFICko-NFICwt
Baiap2l1	428.77	-1.01411	0.168713	-6.01085	1.84552e-09	1.37279e-07	NFICko-NFICwt
Map7d1	240.793	0.909261	0.255735	3.55548	0.00037729	0.00321485	NFICko-NFICwt
Ap2a1	333.014	-0.146789	0.155245	-0.945527	0.34439	0.520684	NFICko-NFICwt
Stmn2	17.9539	0.785145	0.335248	2.34198	0.0191815	0.0643221	NFICko-NFICwt
Sgpp1	317.819	-0.0761641	0.155856	-0.488683	0.625066	0.766127	NFICko-NFICwt
Rnf41	118.863	-0.252048	0.184461	-1.3664	0.171814	0.319672	NFICko-NFICwt
Thyn1	62.6455	0.304503	0.225675	1.3493	0.177241	0.3275	NFICko-NFICwt
Fbxo3	251.012	-0.31548	0.183395	-1.72023	0.085391	0.194914	NFICko-NFICwt
Vps36	164.394	-0.614129	0.18544	-3.31174	0.00092718	0.00646033	NFICko-NFICwt
Zswim7	13.3568	0.158429	0.371665	0.426269	0.669912	0.796443	NFICko-NFICwt
Cdip1	386.025	-0.10898	0.141387	-0.770794	0.440829	0.613206	NFICko-NFICwt
Ctnnb1	2121.77	-0.0789004	0.144607	-0.545618	0.585329	0.735016	NFICko-NFICwt
Cib1	162.484	-0.477358	0.172407	-2.76878	0.00562667	0.0257885	NFICko-NFICwt
Clec4a1	28.4389	0.506378	0.286159	1.76957	0.0767989	0.180311	NFICko-NFICwt
Nol7	168.211	-0.197061	0.183677	-1.07286	0.283332	0.454959	NFICko-NFICwt
Ccdc59	97.9535	-0.183029	0.189323	-0.966754	0.333667	0.509549	NFICko-NFICwt
Gabarapl2	38.5045	-0.591375	0.276864	-2.13598	0.0326812	0.0952574	NFICko-NFICwt
Grk3	40.427	1.78774	0.27026	6.61487	3.71871e-11	4.65219e-09	NFICko-NFICwt
Siah2	193.42	0.193433	0.220789	0.876096	0.380978	0.55848	NFICko-NFICwt
Gm16845	30.0971	-0.0248306	0.292649	-0.0848478	0.932382	0.963633	NFICko-NFICwt
Kras	127.665	0.150195	0.215685	0.696361	0.486203	0.655234	NFICko-NFICwt
Abhd13	218.291	0.039971	0.199154	0.200704	0.84093	0.910842	NFICko-NFICwt
Hyal2	92.7327	0.126775	0.226048	0.560831	0.574913	0.726744	NFICko-NFICwt
Atl2	216.422	-0.2566	0.18498	-1.38718	0.165388	0.310762	NFICko-NFICwt
Scamp4	351.923	0.00423952	0.156736	0.0270487	0.978421	0.98867	NFICko-NFICwt
Rnd3	31.3338	0.867303	0.32304	2.68482	0.00725698	0.0314288	NFICko-NFICwt
Bcat2	2390.12	-0.606229	0.201255	-3.01225	0.00259323	0.0143462	NFICko-NFICwt
Snapc2	72.0151	-0.145999	0.220027	-0.663552	0.506977	0.67188	NFICko-NFICwt
Tfeb	77.7097	-0.0651531	0.209541	-0.310932	0.755852	0.857235	NFICko-NFICwt
Otud3	266.708	-0.681337	0.209862	-3.24659	0.00116795	0.00777249	NFICko-NFICwt
Ifi35	102.135	-0.139224	0.245287	-0.567599	0.570307	0.722801	NFICko-NFICwt
Rfk	370.863	-0.319596	0.15898	-2.01029	0.0444002	0.11957	NFICko-NFICwt
Hmgxb4	39.6993	0.257103	0.251145	1.02372	0.305966	0.48064	NFICko-NFICwt
Aldh18a1	1299.92	-0.172621	0.17211	-1.00297	0.315874	0.491167	NFICko-NFICwt
Cenpm	11.6324	-0.644658	0.366838	-1.75734	0.07886	0.184051	NFICko-NFICwt
Mrpl47	47.0713	-0.0382706	0.227963	-0.167881	0.866677	0.926245	NFICko-NFICwt
Oxsm	50.667	-0.217275	0.235965	-0.920796	0.357157	0.534142	NFICko-NFICwt
Lap3	587.697	-0.22761	0.12274	-1.8544	0.063682	0.157262	NFICko-NFICwt
Gjb2	544.651	-0.373676	0.199302	-1.87492	0.0608038	0.151583	NFICko-NFICwt
Gstcd	38.8298	-0.115432	0.258846	-0.445949	0.655634	0.787633	NFICko-NFICwt
Mfsd12	129.156	0.321177	0.248577	1.29206	0.196335	0.35266	NFICko-NFICwt
Taf7	31.1128	0.291665	0.278711	1.04648	0.29534	0.469312	NFICko-NFICwt
Med17	79.728	0.447986	0.210171	2.13154	0.0330449	0.0961394	NFICko-NFICwt
Stx17	76.5176	0.0933698	0.203394	0.459059	0.646191	0.78132	NFICko-NFICwt
Ireb2	114.732	0.173666	0.247098	0.702824	0.482166	0.651948	NFICko-NFICwt
Pi4k2b	376.806	-0.48787	0.179613	-2.71622	0.00660312	0.029206	NFICko-NFICwt
Ranbp1	203.3	0.116457	0.223084	0.522035	0.601646	0.748251	NFICko-NFICwt
Sostdc1	315.89	-0.857252	0.306928	-2.79301	0.00522198	0.0244529	NFICko-NFICwt
Lrrn4	227.714	0.900242	0.22047	4.08329	4.44027e-05	0.00057577	NFICko-NFICwt
D11Wsu47e	31.1741	0.411862	0.27722	1.48568	0.137363	0.271885	NFICko-NFICwt
Szt2	80.3957	0.229254	0.240241	0.954267	0.339948	0.516135	NFICko-NFICwt
Ulk1	359.979	-0.551551	0.188167	-2.93118	0.00337678	0.0175389	NFICko-NFICwt
Kpnb1	808.203	0.441583	0.134074	3.29357	0.00098922	0.00680852	NFICko-NFICwt
Acot7	105.809	-0.0415818	0.204002	-0.203831	0.838486	0.909178	NFICko-NFICwt
Sbno1	215.811	0.231033	0.239263	0.965601	0.334244	0.510218	NFICko-NFICwt
Eln	352.661	0.902989	0.237595	3.80054	0.000144383	0.0014925	NFICko-NFICwt
Gabpb2	222.245	0.396817	0.189323	2.09598	0.0360842	0.102437	NFICko-NFICwt
Arl16	40.8386	-0.143222	0.241939	-0.591975	0.553868	0.708932	NFICko-NFICwt
Acad12	24.0345	-0.259099	0.308988	-0.838541	0.401727	0.578474	NFICko-NFICwt
Card9	10.5282	0.639503	0.377394	1.69453	0.0901656	0.20211	NFICko-NFICwt
9430069I07Rik	4.64901	0.0989247	0.419625	0.235746	0.81363	0.894741	NFICko-NFICwt
Hook2	111.361	-0.595827	0.206695	-2.88264	0.00394363	0.0196806	NFICko-NFICwt
Antxr2	161.536	0.124855	0.164136	0.760679	0.446849	0.619021	NFICko-NFICwt
Pmm2	235.929	-0.310247	0.17047	-1.81995	0.0687661	0.166227	NFICko-NFICwt
Evi5	100.762	0.112462	0.257542	0.436676	0.662347	0.791896	NFICko-NFICwt
Vps28	279.535	-0.362568	0.167966	-2.15858	0.0308829	0.0916415	NFICko-NFICwt
Strn	51.9407	0.199385	0.229804	0.867633	0.385595	0.563149	NFICko-NFICwt
Csnk1a1	672.865	-0.0162405	0.165729	-0.0979945	0.921937	0.958504	NFICko-NFICwt
Abhd14b	332.983	-0.738842	0.152948	-4.83066	1.3608e-06	3.43602e-05	NFICko-NFICwt
Gmps	177.584	-0.0297284	0.203523	-0.146069	0.883867	0.936861	NFICko-NFICwt
Fibin	15.9928	0.269575	0.332433	0.810915	0.417414	0.593174	NFICko-NFICwt
Nthl1	22.5671	-0.208042	0.31394	-0.662682	0.507534	0.672364	NFICko-NFICwt
Nmt2	71.9448	-0.270163	0.247373	-1.09213	0.274776	0.444705	NFICko-NFICwt
Llgl1	92.4353	0.427775	0.202891	2.1084	0.0349966	0.100359	NFICko-NFICwt
Olfml3	92.8922	0.615393	0.207578	2.96463	0.0030305	0.0161407	NFICko-NFICwt
Pwwp2a	40.3971	0.0602786	0.25626	0.235224	0.814035	0.894918	NFICko-NFICwt
Mfsd3	41.3621	-0.528391	0.244542	-2.16074	0.0307153	0.0913163	NFICko-NFICwt
Malt1	28.3692	1.12049	0.322488	3.47451	0.000511794	0.00409058	NFICko-NFICwt
Dcbld1	91.7732	-0.377405	0.232721	-1.6217	0.104867	0.226059	NFICko-NFICwt
Flt4	34.9617	0.591965	0.305028	1.94069	0.0522959	0.135624	NFICko-NFICwt
Cdc25b	26.1116	1.00521	0.293724	3.42228	0.000620991	0.00472595	NFICko-NFICwt
Mast2	201.133	0.422391	0.16088	2.6255	0.0086522	0.036094	NFICko-NFICwt
Angel2	132.856	-0.22317	0.170683	-1.30752	0.191038	0.345569	NFICko-NFICwt
Col18a1	540.824	0.847615	0.203492	4.16535	3.10875e-05	0.000433767	NFICko-NFICwt
Tmem222	142.964	0.0910404	0.182514	0.498814	0.61791	0.760574	NFICko-NFICwt
Ndufc1	232.295	-0.745963	0.180853	-4.12469	3.71238e-05	0.000496081	NFICko-NFICwt
Uhrf1bp1l	93.8182	0.869017	0.217633	3.99305	6.52297e-05	0.000786876	NFICko-NFICwt
Trim39	117.115	0.34317	0.218959	1.56728	0.117048	0.244056	NFICko-NFICwt
Nfe2l1	1094.26	0.0272988	0.1494	0.182722	0.855016	0.919776	NFICko-NFICwt
P4hb	29539.1	-0.495524	0.146384	-3.38509	0.000711552	0.00526797	NFICko-NFICwt
Smpdl3a	773.666	-0.309509	0.151989	-2.03639	0.0417109	0.11423	NFICko-NFICwt
Mapkbp1	46.0024	0.142655	0.25688	0.555337	0.578664	0.729727	NFICko-NFICwt
Lyz2	2313	0.77103	0.21593	3.57074	0.000355979	0.00307371	NFICko-NFICwt
Uchl4	31.4192	-0.185163	0.292898	-0.632175	0.527272	0.688255	NFICko-NFICwt
Sh3bp1	33.6428	1.39972	0.301662	4.64005	3.4833e-06	7.40303e-05	NFICko-NFICwt
Pcdhgc3	373.743	0.431955	0.131284	3.29022	0.00100108	0.00686658	NFICko-NFICwt
C2cd4a	9.05851	-0.106519	0.402384	-0.264719	0.791226	0.88147	NFICko-NFICwt
Csnk1d	668.806	-0.181954	0.142252	-1.2791	0.200863	0.358863	NFICko-NFICwt
Tmbim4	207.352	-0.202594	0.176717	-1.14643	0.251617	0.419006	NFICko-NFICwt
Nfib	201.278	0.156731	0.179954	0.870954	0.38378	0.561167	NFICko-NFICwt
Glipr1	22.4961	0.766878	0.30589	2.50704	0.0121748	0.0463298	NFICko-NFICwt
Myo1c	636.42	0.694745	0.162362	4.27899	1.87743e-05	0.000287864	NFICko-NFICwt
Zfp956	25.1324	0.739895	0.322372	2.29516	0.0217241	0.0706947	NFICko-NFICwt
A830035O19Rik	67.2255	0.196625	0.262692	0.7485	0.454159	0.625057	NFICko-NFICwt
Iqsec2	181.874	-0.145679	0.169619	-0.858858	0.390419	0.567783	NFICko-NFICwt
Pgls	652.687	-0.641284	0.225782	-2.84028	0.00450733	0.0218307	NFICko-NFICwt
Mrps14	265.82	-0.425892	0.165211	-2.57787	0.0099411	0.0398694	NFICko-NFICwt
Elf3	150.735	-0.95261	0.243518	-3.91187	9.15829e-05	0.00104264	NFICko-NFICwt
Cdc42ep2	50.5498	1.24858	0.23987	5.20523	1.93753e-07	6.53554e-06	NFICko-NFICwt
Hook3	98.2142	0.569719	0.231546	2.4605	0.0138745	0.0507258	NFICko-NFICwt
Pak2	376.892	0.0300889	0.157999	0.190438	0.848966	0.916032	NFICko-NFICwt
Flii	348.864	0.380795	0.154897	2.45838	0.0139567	0.0509109	NFICko-NFICwt
Tnfsf13	35.953	0.75078	0.284174	2.64197	0.00824255	0.0347272	NFICko-NFICwt
Arhgef10	86.67	0.97152	0.22191	4.37799	1.19779e-05	0.000200707	NFICko-NFICwt
Clk1	144.448	-0.0138192	0.204823	-0.0674691	0.946208	0.971445	NFICko-NFICwt
Vps25	500.896	-0.390802	0.143151	-2.73	0.00633347	0.0284129	NFICko-NFICwt
Eif5	826.689	0.111125	0.207396	0.53581	0.59209	0.740634	NFICko-NFICwt
Bysl	385.779	0.159141	0.212197	0.749966	0.453275	0.62452	NFICko-NFICwt
Pirb	49.6527	0.897225	0.24828	3.61376	0.000301794	0.00270778	NFICko-NFICwt
Amotl2	398.134	0.591598	0.19377	3.05309	0.002265	0.0129333	NFICko-NFICwt
Usp1	89.6845	0.516524	0.195528	2.64169	0.00824938	0.0347427	NFICko-NFICwt
Eefsec	72.0438	-0.146398	0.212013	-0.690515	0.48987	0.658645	NFICko-NFICwt
3110062M04Rik	82.1803	0.148434	0.23971	0.619223	0.53577	0.695056	NFICko-NFICwt
Nynrin	54.196	0.858541	0.239921	3.57843	0.000345665	0.00300587	NFICko-NFICwt
Rab8a	422.261	-0.258127	0.176369	-1.46356	0.143314	0.28009	NFICko-NFICwt
6530402F18Rik	37.9075	1.08712	0.302074	3.59886	0.000319614	0.00282621	NFICko-NFICwt
Evi2a	28.785	1.21617	0.300681	4.04473	5.23831e-05	0.000659116	NFICko-NFICwt
Serinc2	109.518	-0.844157	0.20196	-4.17983	2.91725e-05	0.000411744	NFICko-NFICwt
Abhd1	64.0991	0.305642	0.209231	1.46079	0.144072	0.281073	NFICko-NFICwt
Ybx3	1171.42	-0.154375	0.140134	-1.10163	0.270623	0.439683	NFICko-NFICwt
Scn7a	91.975	1.18044	0.229972	5.13299	2.85178e-07	9.15313e-06	NFICko-NFICwt
Lipt1	14.2266	0.100382	0.351115	0.285896	0.774958	0.870385	NFICko-NFICwt
Ythdc1	174.934	0.206188	0.176079	1.171	0.241599	0.407315	NFICko-NFICwt
Bckdhb	236.125	-0.513608	0.142688	-3.59953	0.000318795	0.0028235	NFICko-NFICwt
Dut	54.5635	0.0423592	0.230264	0.183959	0.854045	0.919752	NFICko-NFICwt
Calcoco1	260.928	-0.984463	0.237106	-4.152	3.29581e-05	0.000453545	NFICko-NFICwt
Pias3	71.4283	-0.319892	0.217219	-1.47267	0.14084	0.276433	NFICko-NFICwt
Prmt7	208.044	-0.16578	0.178978	-0.926257	0.354312	0.53142	NFICko-NFICwt
Exosc1	81.5797	-0.0483558	0.197053	-0.245395	0.806151	0.890206	NFICko-NFICwt
Capzb	721.167	0.0921433	0.149119	0.617919	0.536629	0.695355	NFICko-NFICwt
Zc3h7a	186.857	0.488892	0.171834	2.84513	0.00443927	0.021539	NFICko-NFICwt
Gm12992	190.331	0.0532809	0.207024	0.257366	0.796896	0.884315	NFICko-NFICwt
Nrtn	67.3888	-0.711404	0.2578	-2.75951	0.00578878	0.0263887	NFICko-NFICwt
Gtf2h4	61.2032	-0.385241	0.214637	-1.79485	0.0726776	0.172996	NFICko-NFICwt
Casc3	233.224	0.038492	0.183254	0.210047	0.833631	0.906872	NFICko-NFICwt
Sumo3	479.882	-0.245468	0.13193	-1.8606	0.0628008	0.155575	NFICko-NFICwt
Fez2	77.6529	0.17217	0.252691	0.681348	0.495651	0.663017	NFICko-NFICwt
Nhlrc2	87.1664	0.330813	0.198186	1.66921	0.0950766	0.210349	NFICko-NFICwt
Bckdha	1529.72	-0.845181	0.155881	-5.42197	5.89453e-08	2.47683e-06	NFICko-NFICwt
Tmem238	391.02	-0.841861	0.243554	-3.45657	0.000547098	0.00428989	NFICko-NFICwt
Smim14	1198.4	-0.637331	0.14065	-4.53132	5.86155e-06	0.000110876	NFICko-NFICwt
Megf8	329.844	-0.152473	0.180125	-0.846485	0.397282	0.574135	NFICko-NFICwt
Usp25	131.405	0.280471	0.169843	1.65135	0.0986664	0.215819	NFICko-NFICwt
Ubr2	504.493	0.1958	0.183917	1.06461	0.287052	0.459392	NFICko-NFICwt
Mtss1l	33.5766	0.692943	0.268019	2.58542	0.00972597	0.0392026	NFICko-NFICwt
Mef2d	648.286	-0.338046	0.147189	-2.29669	0.0216366	0.070603	NFICko-NFICwt
Pld1	59.4534	0.102097	0.269176	0.379295	0.704469	0.822166	NFICko-NFICwt
Plekhm2	161.085	0.123075	0.172321	0.71422	0.475091	0.644599	NFICko-NFICwt
Eif4g1	3692.66	0.0363149	0.137838	0.263462	0.792195	0.881953	NFICko-NFICwt
9530026P05Rik	8.07021	-0.637942	0.409637	-1.55734	0.119391	0.246969	NFICko-NFICwt
Mfsd8	32.1457	0.500202	0.270704	1.84778	0.064634	0.158829	NFICko-NFICwt
Trmt5	30.7302	0.202597	0.299005	0.67757	0.498044	0.664458	NFICko-NFICwt
Fam234b	334.805	-1.20104	0.197106	-6.09338	1.10552e-09	8.949e-08	NFICko-NFICwt
Ampd3	34.1941	1.33328	0.32258	4.13317	3.57791e-05	0.000483303	NFICko-NFICwt
Ube2e2	48.3709	-0.439535	0.256641	-1.71264	0.0867781	0.196878	NFICko-NFICwt
Mpp7	49.6789	0.325379	0.332961	0.97723	0.328455	0.5046	NFICko-NFICwt
Trappc5	166.951	-0.307847	0.195143	-1.57754	0.114671	0.240734	NFICko-NFICwt
Spib	61.5715	2.68549	0.25753	10.4279	1.84977e-25	2.03642e-21	NFICko-NFICwt
Ago1	179.334	-0.205185	0.156071	-1.31469	0.188615	0.342199	NFICko-NFICwt
Mapk14	435.915	0.141499	0.148302	0.954129	0.340019	0.51617	NFICko-NFICwt
Ostf1	176.062	0.284582	0.175002	1.62616	0.103915	0.22449	NFICko-NFICwt
Wars2	30.1424	0.308191	0.27452	1.12265	0.261585	0.429563	NFICko-NFICwt
Lyst	102.555	0.454359	0.284297	1.59818	0.110002	0.233923	NFICko-NFICwt
Wdr70	33.8552	0.0276069	0.277304	0.0995546	0.920698	0.957669	NFICko-NFICwt
Zbtb49	29.836	0.228505	0.307662	0.742716	0.457654	0.62767	NFICko-NFICwt
Fam53a	145.003	-0.376007	0.169776	-2.21473	0.0267788	0.08251	NFICko-NFICwt
Sigirr	105.003	-0.554897	0.211703	-2.62112	0.00876424	0.0363959	NFICko-NFICwt
Srpx	98.9953	0.888646	0.212636	4.1792	2.92542e-05	0.00041184	NFICko-NFICwt
Nkiras2	204.76	-0.0910114	0.155421	-0.585579	0.558159	0.712979	NFICko-NFICwt
Zfp384	136.303	0.147988	0.220221	0.671997	0.501586	0.667064	NFICko-NFICwt
Nkain4	105.087	0.490656	0.250967	1.95506	0.0505757	0.132316	NFICko-NFICwt
Mrpl15	315.356	-0.3709	0.16679	-2.22375	0.0261652	0.0810276	NFICko-NFICwt
Vit	32.6599	1.17736	0.285071	4.13004	3.627e-05	0.000488735	NFICko-NFICwt
Rps20	1202.02	-0.391013	0.174052	-2.24653	0.0246701	0.0775094	NFICko-NFICwt
Isg20	196.63	-0.483433	0.184646	-2.61816	0.00884049	0.0366296	NFICko-NFICwt
Ptpn18	221.658	-0.348296	0.222393	-1.56613	0.117319	0.244291	NFICko-NFICwt
Podxl2	28.19	0.0485987	0.302876	0.160457	0.872521	0.929782	NFICko-NFICwt
Rapgef5	161.209	-0.256277	0.249844	-1.02575	0.305011	0.479778	NFICko-NFICwt
Mllt6	164.642	0.362813	0.190405	1.90549	0.0567169	0.144202	NFICko-NFICwt
Stard7	535.099	-0.250971	0.148519	-1.68983	0.0910606	0.203303	NFICko-NFICwt
Ptk2	209.482	0.0160336	0.169361	0.0946715	0.924576	0.959345	NFICko-NFICwt
Pnck	16.5777	0.14044	0.337197	0.416492	0.67705	0.801537	NFICko-NFICwt
Pwwp2b	75.0493	-0.314046	0.247995	-1.26634	0.205392	0.36488	NFICko-NFICwt
Rfc1	132.51	-0.0662493	0.174192	-0.380323	0.703705	0.821711	NFICko-NFICwt
Laptm5	462.496	0.948647	0.188123	5.04269	4.59038e-07	1.38453e-05	NFICko-NFICwt
Gclm	175.654	-0.657008	0.164542	-3.99295	6.52573e-05	0.000786876	NFICko-NFICwt
Myo1e	112.914	-0.0891777	0.177746	-0.501714	0.615868	0.759249	NFICko-NFICwt
Edf1	926.944	-0.526008	0.179427	-2.93161	0.00337212	0.0175277	NFICko-NFICwt
Ptpa	771.477	-0.155596	0.165101	-0.942432	0.345972	0.522524	NFICko-NFICwt
Tradd	71.6182	-0.213126	0.217704	-0.978972	0.327594	0.50398	NFICko-NFICwt
1810022K09Rik	24.3214	-0.102986	0.312519	-0.329535	0.741751	0.847881	NFICko-NFICwt
Cox8a	687.006	-0.115261	0.135397	-0.851277	0.394616	0.571471	NFICko-NFICwt
Aars	997.835	0.0254474	0.161397	0.15767	0.874717	0.931292	NFICko-NFICwt
Ppp3cc	30.0199	0.0606514	0.277528	0.218542	0.827007	0.902689	NFICko-NFICwt
Map3k14	38.9661	1.12419	0.282165	3.98416	6.77196e-05	0.000813004	NFICko-NFICwt
C2cd5	67.9411	-0.318853	0.219026	-1.45577	0.145455	0.283118	NFICko-NFICwt
Fam149b	126.736	-0.28326	0.17702	-1.60015	0.109564	0.233411	NFICko-NFICwt
Slc7a10	78.9616	1.06632	0.423314	2.51898	0.0117695	0.0451309	NFICko-NFICwt
Cep164	85.0759	-0.208015	0.217388	-0.956883	0.338626	0.514908	NFICko-NFICwt
Gna13	211.263	-0.0332686	0.204756	-0.162479	0.870929	0.928843	NFICko-NFICwt
Fam221a	23.9098	-1.25326	0.311502	-4.02328	5.73929e-05	0.000710729	NFICko-NFICwt
Arhgef37	25.6891	0.0777637	0.298971	0.260105	0.794783	0.882923	NFICko-NFICwt
Fblim1	46.479	0.44641	0.312199	1.42989	0.152749	0.293229	NFICko-NFICwt
Alg12	69.6314	0.150129	0.246992	0.607828	0.543302	0.700721	NFICko-NFICwt
Ier5l	18.4379	0.866249	0.326237	2.65527	0.00792443	0.0336834	NFICko-NFICwt
Il2rb	28.1488	1.25634	0.340967	3.68464	0.000229029	0.00217361	NFICko-NFICwt
Zkscan5	52.5182	-0.121601	0.235838	-0.515613	0.606124	0.751952	NFICko-NFICwt
Ash1l	242.081	0.35271	0.202833	1.73892	0.0820497	0.189565	NFICko-NFICwt
Mrln	4.04368	0.431301	0.420297	1.02618	0.304806	0.479778	NFICko-NFICwt
Ndrg4	17.408	0.663925	0.330929	2.00625	0.0448297	0.120403	NFICko-NFICwt
Lgals9	494.018	-0.207845	0.16672	-1.24668	0.212517	0.373439	NFICko-NFICwt
Kdm6a	81.5702	0.266694	0.316574	0.842439	0.399542	0.576331	NFICko-NFICwt
Ppp6c	173.307	0.0434615	0.181117	0.239964	0.810358	0.892314	NFICko-NFICwt
4921524J17Rik	23.8493	-0.304743	0.299054	-1.01902	0.308191	0.482735	NFICko-NFICwt
Repin1	108.238	0.142211	0.185103	0.768283	0.442319	0.614524	NFICko-NFICwt
Qtrt1	192.091	-0.487811	0.188402	-2.58921	0.00961978	0.038921	NFICko-NFICwt
Ufd1	178.303	0.100292	0.162784	0.616104	0.537826	0.696333	NFICko-NFICwt
Acat2	55.5655	1.49756	0.265556	5.63935	1.70689e-08	9.0523e-07	NFICko-NFICwt
Mxi1	195.315	-0.536565	0.183661	-2.9215	0.00348348	0.0178703	NFICko-NFICwt
Prodh	201.589	-0.522218	0.188048	-2.77705	0.00548555	0.0252679	NFICko-NFICwt
Snx25	68.1157	0.0576428	0.240193	0.239986	0.810341	0.892314	NFICko-NFICwt
Pfn1	1221.26	0.0287947	0.148205	0.19429	0.845949	0.91403	NFICko-NFICwt
Casp3	49.4871	-0.105871	0.257496	-0.411157	0.680957	0.804794	NFICko-NFICwt
Acvr1	48.8508	0.246672	0.236103	1.04476	0.296132	0.46997	NFICko-NFICwt
Rcbtb2	103.96	0.331605	0.223461	1.48395	0.137821	0.272646	NFICko-NFICwt
Mtmr12	81.5773	0.0346996	0.267883	0.129532	0.896936	0.94335	NFICko-NFICwt
Nrd1	853.846	-0.335147	0.113972	-2.9406	0.00327576	0.0171401	NFICko-NFICwt
Prpf19	651.917	-0.251772	0.130074	-1.93561	0.0529154	0.136941	NFICko-NFICwt
Pbx3	123.355	-0.559602	0.192575	-2.90589	0.00366213	0.0185961	NFICko-NFICwt
Inpp5a	213.673	-0.0169291	0.171848	-0.0985121	0.921526	0.958167	NFICko-NFICwt
Klhl8	35.3111	-0.237505	0.273529	-0.868299	0.38523	0.562691	NFICko-NFICwt
Hlx	36.5263	0.290144	0.319058	0.909377	0.363151	0.540337	NFICko-NFICwt
Eif4enif1	141.916	0.381626	0.174283	2.18969	0.0285464	0.086575	NFICko-NFICwt
Smarcc1	203.52	-0.230101	0.158329	-1.45331	0.146138	0.283894	NFICko-NFICwt
Gm16740	20.2896	-0.562637	0.308053	-1.82643	0.0677858	0.164554	NFICko-NFICwt
Ptprd	86.0822	0.3748	0.244167	1.53502	0.12478	0.254814	NFICko-NFICwt
Krt18	2734.34	-0.499611	0.183328	-2.72523	0.00642571	0.0287213	NFICko-NFICwt
Ado	156.046	-0.148858	0.160542	-0.927223	0.353811	0.531011	NFICko-NFICwt
Mrpl58	228.858	-0.524393	0.201289	-2.60518	0.00918273	0.037582	NFICko-NFICwt
Poglut1	113.67	0.0165983	0.18567	0.0893965	0.928767	0.962111	NFICko-NFICwt
Rnase1	356615	-0.996077	0.138965	-7.16781	7.62093e-13	1.82389e-10	NFICko-NFICwt
Vps26b	315.689	-0.127952	0.143696	-0.890436	0.373232	0.550792	NFICko-NFICwt
Pex11a	354.536	-0.223486	0.191098	-1.16949	0.242207	0.408028	NFICko-NFICwt
Cpsf1	186.589	0.268955	0.155047	1.73467	0.0827988	0.190658	NFICko-NFICwt
Mypop	35.4174	-0.463857	0.305818	-1.51678	0.129323	0.261143	NFICko-NFICwt
Lpl	2327.68	1.0241	0.259195	3.95109	7.77964e-05	0.00090535	NFICko-NFICwt
Akap10	94.8801	-0.0840423	0.284864	-0.295026	0.767974	0.865986	NFICko-NFICwt
Elk3	97.3335	0.0558996	0.203441	0.274771	0.783492	0.877017	NFICko-NFICwt
Coq5	108.534	0.477766	0.202045	2.36465	0.018047	0.0614728	NFICko-NFICwt
Tmem139	15.8281	-1.41206	0.362859	-3.89149	9.96312e-05	0.00111016	NFICko-NFICwt
Gprasp1	79.0155	0.547408	0.243701	2.24623	0.0246892	0.0775475	NFICko-NFICwt
Rin2	106.463	0.738101	0.245549	3.00593	0.00264772	0.0145671	NFICko-NFICwt
Rbpjl	2086.42	0.035389	0.187361	0.188881	0.850186	0.916719	NFICko-NFICwt
Fam168a	152.295	0.360404	0.24117	1.4944	0.135071	0.268762	NFICko-NFICwt
Cchcr1	25.7883	-0.0853016	0.306241	-0.278544	0.780595	0.875109	NFICko-NFICwt
Pias1	91.7667	0.15553	0.188304	0.825952	0.408831	0.584826	NFICko-NFICwt
Pdpr	48.0965	0.189513	0.293682	0.645301	0.518732	0.681226	NFICko-NFICwt
Tek	91.5024	0.320021	0.219722	1.45648	0.145259	0.282837	NFICko-NFICwt
Atf1	93.1657	-0.175695	0.208282	-0.843542	0.398926	0.575668	NFICko-NFICwt
Rbm33	248.484	-0.369325	0.189366	-1.95032	0.051138	0.133457	NFICko-NFICwt
Cidec	862.524	1.02884	0.41252	2.49404	0.0126299	0.0475035	NFICko-NFICwt
Ddost	2174.67	-0.267384	0.149232	-1.79174	0.0731747	0.173954	NFICko-NFICwt
Tesc	14.679	0.619937	0.358607	1.72874	0.083856	0.192414	NFICko-NFICwt
Pfkfb4	34.4979	0.795747	0.26801	2.9691	0.00298676	0.0159565	NFICko-NFICwt
Akt2	364.216	-0.000996444	0.166517	-0.00598403	0.995225	0.997672	NFICko-NFICwt
Fermt1	69.2447	-0.299683	0.29966	-1.00008	0.317273	0.492161	NFICko-NFICwt
Thbd	648.799	1.18437	0.186561	6.34842	2.17535e-10	2.17713e-08	NFICko-NFICwt
Pop7	45.9003	-0.0170533	0.296748	-0.0574672	0.954173	0.975499	NFICko-NFICwt
Hnrnpul2	694.94	-0.0415686	0.13262	-0.313441	0.753946	0.856009	NFICko-NFICwt
Med6	31.8534	0.116276	0.268987	0.432275	0.665542	0.793647	NFICko-NFICwt
Prim1	20.2104	-0.11095	0.353712	-0.313673	0.75377	0.856009	NFICko-NFICwt
Pycr2	1075.96	-0.116144	0.254018	-0.457228	0.647507	0.782224	NFICko-NFICwt
Ppil2	169.228	-0.17743	0.195112	-0.909373	0.363153	0.540337	NFICko-NFICwt
Twnk	206.933	-0.318646	0.170522	-1.86865	0.0616713	0.153433	NFICko-NFICwt
Dtwd1	35.3961	-0.207406	0.280179	-0.740263	0.45914	0.629004	NFICko-NFICwt
Poc1b	34.5998	-0.083709	0.280091	-0.298864	0.765044	0.864001	NFICko-NFICwt
Tagap	15.9098	0.516278	0.374869	1.37722	0.168443	0.315051	NFICko-NFICwt
Atp6v0e	235.644	-0.254848	0.142279	-1.79119	0.0732635	0.174052	NFICko-NFICwt
Itm2c	621.005	0.457312	0.172176	2.65607	0.0079057	0.0336288	NFICko-NFICwt
Orai3	141.343	-0.347176	0.188527	-1.84152	0.0655452	0.160638	NFICko-NFICwt
Slc39a3	205.235	-0.082363	0.147656	-0.557802	0.57698	0.728572	NFICko-NFICwt
Nipsnap2	468.824	-0.395469	0.161486	-2.44894	0.0143277	0.0517289	NFICko-NFICwt
Hist1h1c	125.435	-1.01213	0.314093	-3.22239	0.00127124	0.0082518	NFICko-NFICwt
Tmub2	252.746	-0.556496	0.15977	-3.4831	0.000495644	0.00398579	NFICko-NFICwt
A930005H10Rik	12.3101	-0.0891057	0.350038	-0.25456	0.799063	0.885259	NFICko-NFICwt
Trmt1	332.558	-0.152753	0.183984	-0.830251	0.406397	0.582979	NFICko-NFICwt
Ube2o	205.441	0.103788	0.184264	0.563259	0.573259	0.725234	NFICko-NFICwt
Klhdc8b	18.1541	0.804971	0.338423	2.3786	0.0173787	0.0596313	NFICko-NFICwt
Preb	1293.32	-0.101461	0.128954	-0.786803	0.431397	0.605463	NFICko-NFICwt
H1f0	1449.33	-1.2094	0.206159	-5.86636	4.4547e-09	2.77072e-07	NFICko-NFICwt
Cckar	5992.52	-0.482729	0.170566	-2.83016	0.00465246	0.0223566	NFICko-NFICwt
Spr	235.8	-0.379627	0.197916	-1.91812	0.0550957	0.141192	NFICko-NFICwt
Btg3	23.0438	0.333736	0.322156	1.03594	0.300228	0.475091	NFICko-NFICwt
Selenop	6515.21	0.328911	0.12907	2.54832	0.0108244	0.0424683	NFICko-NFICwt
H2-Ab1	873.007	0.660365	0.231045	2.85817	0.00426091	0.0208672	NFICko-NFICwt
Zer1	134.649	-0.317187	0.258103	-1.22892	0.219103	0.3813	NFICko-NFICwt
Clcn4	245.423	-0.114496	0.182428	-0.627622	0.530251	0.690688	NFICko-NFICwt
Dld	389.361	0.086106	0.16834	0.5115	0.609001	0.753907	NFICko-NFICwt
Hmox2	206.747	-0.130056	0.19852	-0.655129	0.512385	0.675874	NFICko-NFICwt
Vsig2	173.377	-0.475975	0.249082	-1.91092	0.0560154	0.142975	NFICko-NFICwt
Nfx1	300.925	-0.119707	0.140357	-0.852873	0.39373	0.570714	NFICko-NFICwt
Casd1	46.6857	-0.00222403	0.287847	-0.00772642	0.993835	0.997096	NFICko-NFICwt
Zfp706	888.893	-0.571977	0.158349	-3.61214	0.000303685	0.0027181	NFICko-NFICwt
Dnajc10	253.058	-0.0214542	0.154874	-0.138527	0.889824	0.93922	NFICko-NFICwt
Prmt3	98.1408	-0.0467561	0.192009	-0.24351	0.807611	0.890829	NFICko-NFICwt
Rab13	39.8782	-0.00644859	0.264361	-0.0243932	0.980539	0.98958	NFICko-NFICwt
Grpel1	630.169	-0.262677	0.153903	-1.70677	0.0878645	0.198421	NFICko-NFICwt
Lat2	22.5736	1.39274	0.308958	4.50787	6.54811e-06	0.000120953	NFICko-NFICwt
Mxd1	96.1613	-0.260691	0.199759	-1.30503	0.191883	0.346813	NFICko-NFICwt
Mtmr6	218.206	0.0765991	0.17957	0.426569	0.669693	0.796269	NFICko-NFICwt
Las1l	307.34	-0.0270533	0.163257	-0.16571	0.868385	0.92744	NFICko-NFICwt
Prss57	62.3626	-0.347364	0.232527	-1.49387	0.13521	0.268931	NFICko-NFICwt
Morn1	15.6873	-0.723971	0.341605	-2.11932	0.0340634	0.0984004	NFICko-NFICwt
Fkbp11	3528.09	-0.859501	0.202048	-4.25395	2.10032e-05	0.000312888	NFICko-NFICwt
Tsr3	80.7045	-0.394984	0.21767	-1.8146	0.0695861	0.167599	NFICko-NFICwt
Arap3	67.2745	0.339318	0.249806	1.35833	0.174361	0.323317	NFICko-NFICwt
Rundc3a	73.8778	-0.478413	0.244488	-1.95679	0.0503718	0.132066	NFICko-NFICwt
Igsf5	104.748	-0.452306	0.188978	-2.39343	0.0166917	0.0579132	NFICko-NFICwt
Serf1	99.1308	-0.546291	0.213761	-2.55561	0.0106001	0.0418418	NFICko-NFICwt
AV039307	5.59021	0.622523	0.414111	1.50328	0.132768	0.265656	NFICko-NFICwt
Asb13	92.0837	-0.178412	0.239339	-0.745439	0.456006	0.626504	NFICko-NFICwt
Asdurf	67.5153	-0.508369	0.236129	-2.15293	0.0313241	0.0924665	NFICko-NFICwt
Fam219aos	4.97852	0.748252	0.415062	1.80275	0.0714278	0.171002	NFICko-NFICwt
Bag4	92.2108	-0.0839293	0.189622	-0.442613	0.658046	0.789424	NFICko-NFICwt
Csnk1e	99.6617	-0.175665	0.194733	-0.902082	0.367013	0.544461	NFICko-NFICwt
Tubgcp4	89.6262	0.233238	0.210694	1.107	0.268294	0.43693	NFICko-NFICwt
Ndufb6	264.324	-0.599003	0.19704	-3.04	0.00236576	0.0134112	NFICko-NFICwt
Tmem5	121.079	-0.191811	0.184111	-1.04183	0.297492	0.471847	NFICko-NFICwt
Tsen54	145.39	-0.381997	0.194693	-1.96204	0.0497574	0.130641	NFICko-NFICwt
Rpl14-ps1	2075.44	-0.349892	0.154602	-2.26318	0.0236248	0.0749526	NFICko-NFICwt
Fuca1	433.74	-0.113565	0.165783	-0.685025	0.493328	0.661436	NFICko-NFICwt
Jam2	80.0141	0.793246	0.20376	3.89304	9.89958e-05	0.00110532	NFICko-NFICwt
Hsp90ab1	6646.51	0.350019	0.213945	1.63602	0.101835	0.22095	NFICko-NFICwt
Axl	451.865	0.896463	0.14408	6.22199	4.90875e-10	4.5797e-08	NFICko-NFICwt
Rpe	135.631	-0.221982	0.163645	-1.35649	0.174944	0.324181	NFICko-NFICwt
Smim26	59.7445	-0.551296	0.224663	-2.45388	0.0141326	0.0512584	NFICko-NFICwt
Cadm1	57.0479	-0.0391838	0.23734	-0.165096	0.868869	0.927569	NFICko-NFICwt
Sipa1l2	61.2852	0.607857	0.253757	2.39543	0.0166007	0.0576885	NFICko-NFICwt
Luc7l2	271.288	0.412748	0.173249	2.38239	0.0172005	0.0592306	NFICko-NFICwt
Hs6st1	323.942	-0.46036	0.138206	-3.33098	0.000865422	0.00610342	NFICko-NFICwt
Rgs4	17.6571	0.785867	0.339852	2.31238	0.0207568	0.0683755	NFICko-NFICwt
Vps37c	265.983	-0.326713	0.16233	-2.01265	0.0441516	0.119075	NFICko-NFICwt
Synpo	105.115	0.922196	0.229353	4.02085	5.79878e-05	0.000716879	NFICko-NFICwt
Myh11	115.969	0.567763	0.237241	2.39319	0.0167028	0.0579335	NFICko-NFICwt
Pla1a	124.017	-0.13521	0.205656	-0.657458	0.510886	0.675111	NFICko-NFICwt
Serping1	1132.12	0.643404	0.164723	3.90598	9.38433e-05	0.0010607	NFICko-NFICwt
Oxsr1	145.721	0.0238377	0.169327	0.140779	0.888044	0.938664	NFICko-NFICwt
Slc35e3	33.0778	-0.183636	0.262839	-0.698662	0.484763	0.654251	NFICko-NFICwt
Ep400	226.67	0.365918	0.224067	1.63308	0.102453	0.221985	NFICko-NFICwt
Vps18	119.76	-0.00394425	0.217526	-0.0181323	0.985533	0.992153	NFICko-NFICwt
Pim1	60.0828	0.0956288	0.260016	0.36778	0.713037	0.828477	NFICko-NFICwt
Lmf2	358.399	-0.537592	0.14529	-3.70013	0.00021549	0.00207553	NFICko-NFICwt
Lias	147.401	-0.293936	0.17072	-1.72174	0.0851162	0.194488	NFICko-NFICwt
2310061I04Rik	160.794	-0.704818	0.196302	-3.59049	0.000330062	0.00289304	NFICko-NFICwt
Rplp2-ps1	1671.32	-0.392144	0.226454	-1.73167	0.0833328	0.191446	NFICko-NFICwt
Smap2	335.582	-0.0528033	0.134115	-0.393717	0.69379	0.814944	NFICko-NFICwt
Cdk2	43.1401	0.232848	0.249687	0.932562	0.351046	0.527888	NFICko-NFICwt
Ptbp3	194.793	0.200792	0.238493	0.841919	0.399833	0.576676	NFICko-NFICwt
Srsf10	68.0925	0.477663	0.221562	2.15589	0.0310924	0.0920894	NFICko-NFICwt
Igfbp7	1070.43	0.701565	0.173978	4.0325	5.51876e-05	0.000686509	NFICko-NFICwt
Rft1	84.6327	-0.432256	0.221023	-1.9557	0.0505003	0.132259	NFICko-NFICwt
Rsl24d1	60.5076	0.192865	0.222963	0.865011	0.387033	0.56465	NFICko-NFICwt
Klk1b11	352.366	-0.574298	0.223731	-2.56691	0.0102609	0.0408839	NFICko-NFICwt
Nmnat1	30.7628	-0.0119267	0.290411	-0.0410684	0.967241	0.982293	NFICko-NFICwt
Sart3	145.439	0.234528	0.191425	1.22517	0.220512	0.382904	NFICko-NFICwt
Map1lc3b	814.773	-0.758657	0.145241	-5.22343	1.75641e-07	6.05249e-06	NFICko-NFICwt
Armc6	84.9263	0.37475	0.216601	1.73014	0.0836051	0.191912	NFICko-NFICwt
Ier3ip1	166.814	-0.426489	0.173816	-2.45368	0.0141404	0.0512584	NFICko-NFICwt
Tbc1d14	138.007	0.451803	0.19705	2.29283	0.0218576	0.0709824	NFICko-NFICwt
Brd1	285.031	-0.202877	0.162036	-1.25205	0.210553	0.371566	NFICko-NFICwt
Helz	112.468	0.182799	0.180468	1.01291	0.311101	0.486079	NFICko-NFICwt
Spg20	395.493	-0.179913	0.155507	-1.15694	0.247296	0.413883	NFICko-NFICwt
Nabp2	318.568	-0.504256	0.166071	-3.03639	0.00239431	0.0135035	NFICko-NFICwt
Dbi	659.333	0.444826	0.218583	2.03504	0.0418466	0.114457	NFICko-NFICwt
Sult1a1	185.588	0.966436	0.223677	4.32068	1.55552e-05	0.000247826	NFICko-NFICwt
G0s2	133.914	1.82436	0.309329	5.89779	3.684e-09	2.37177e-07	NFICko-NFICwt
Pgd	362.359	0.776365	0.227983	3.40536	0.000660765	0.00495191	NFICko-NFICwt
D10Jhu81e	474.379	-0.42185	0.150175	-2.80905	0.00496877	0.0234934	NFICko-NFICwt
Napa	1058.35	-0.292254	0.144329	-2.02492	0.0428758	0.11629	NFICko-NFICwt
Gpbp1	185.774	-0.00952146	0.218714	-0.0435338	0.965276	0.980868	NFICko-NFICwt
Nup155	53.3831	0.310697	0.231065	1.34463	0.178745	0.329123	NFICko-NFICwt
Xpr1	76.1798	0.00622672	0.205907	0.0302405	0.975875	0.987083	NFICko-NFICwt
Dstyk	121.191	-0.0089703	0.186583	-0.0480766	0.961655	0.979375	NFICko-NFICwt
Klhl12	84.8192	-0.103112	0.212438	-0.485373	0.627412	0.76772	NFICko-NFICwt
Tyw5	12.1774	0.548946	0.374327	1.46649	0.142515	0.278974	NFICko-NFICwt
5730409E04Rik	61.8962	-0.190567	0.23095	-0.825143	0.40929	0.585331	NFICko-NFICwt
Pafah2	57.3847	-0.109627	0.221507	-0.494915	0.62066	0.762509	NFICko-NFICwt
Taf8	100.546	0.091611	0.204209	0.448614	0.65371	0.786276	NFICko-NFICwt
Sdccag3	235.946	0.146262	0.179906	0.812989	0.416224	0.592094	NFICko-NFICwt
Kif3a	72.4806	-0.517784	0.209379	-2.47295	0.0134002	0.0496374	NFICko-NFICwt
Haus1	28.786	-0.74395	0.293282	-2.53663	0.0111924	0.04363	NFICko-NFICwt
Gdpd5	292.567	-1.16487	0.177902	-6.54782	5.83816e-11	6.83748e-09	NFICko-NFICwt
Cct4	711.794	0.0223806	0.17402	0.12861	0.897667	0.943789	NFICko-NFICwt
S100a9	16.1776	2.14813	0.410784	5.22935	1.70111e-07	5.94523e-06	NFICko-NFICwt
Zc3h7b	348.65	0.154096	0.14966	1.02965	0.303176	0.478107	NFICko-NFICwt
Noa1	185.331	-0.510467	0.152326	-3.35114	0.000804789	0.00578702	NFICko-NFICwt
C87436	73.9482	-0.0778053	0.228304	-0.340796	0.733257	0.842236	NFICko-NFICwt
Cep104	140.805	0.136457	0.199841	0.682827	0.494716	0.662622	NFICko-NFICwt
Slc30a2	163.031	-1.31629	0.237415	-5.54427	2.95181e-08	1.37557e-06	NFICko-NFICwt
Aldh16a1	147.069	-0.502767	0.205618	-2.44515	0.0144792	0.0521466	NFICko-NFICwt
Faap24	35.3577	-0.203324	0.268361	-0.75765	0.448661	0.620282	NFICko-NFICwt
Lonp1	546.413	-0.264329	0.155082	-1.70444	0.0882981	0.199195	NFICko-NFICwt
Nos3	39.1982	0.706574	0.284109	2.48698	0.0128832	0.0482254	NFICko-NFICwt
Fam122a	81.9724	0.0304169	0.233752	0.130125	0.896468	0.94335	NFICko-NFICwt
Kcmf1	794.793	-0.469834	0.117168	-4.00992	6.07403e-05	0.000743792	NFICko-NFICwt
Irf2bpl	152.937	0.483925	0.204789	2.36304	0.0181256	0.0616259	NFICko-NFICwt
Ovol3	20.4124	-0.463585	0.317381	-1.46066	0.144109	0.281094	NFICko-NFICwt
Chka	475.715	-0.144182	0.160717	-0.897118	0.369656	0.546981	NFICko-NFICwt
Pik3r5	38.4416	0.620217	0.261196	2.37453	0.0175715	0.0600948	NFICko-NFICwt
Taf5l	108.197	0.387992	0.186309	2.08251	0.0372957	0.104822	NFICko-NFICwt
Ldb2	31.3248	0.429112	0.322877	1.32903	0.18384	0.336716	NFICko-NFICwt
Ctrb1	2.54545e+06	-0.800985	0.147156	-5.44311	5.23583e-08	2.25161e-06	NFICko-NFICwt
Wdr46	162.281	0.101364	0.164833	0.614949	0.538588	0.696829	NFICko-NFICwt
2002-03-01	192.428	0.0895861	0.189548	0.472631	0.636476	0.774507	NFICko-NFICwt
Arrdc3	99.4651	0.0397608	0.218572	0.181912	0.855652	0.919818	NFICko-NFICwt
Tmem125	247.183	-0.47985	0.190427	-2.51987	0.0117399	0.0451001	NFICko-NFICwt
Erich5	58.7167	-0.936136	0.256751	-3.64609	0.000266257	0.00245702	NFICko-NFICwt
Prkd3	128.459	0.244615	0.240766	1.01599	0.309635	0.484338	NFICko-NFICwt
Prss1	93.6505	0.585484	0.258565	2.26436	0.023552	0.0747647	NFICko-NFICwt
Mfsd2a	11.7534	1.49227	0.422671	3.53057	0.000414662	0.00345573	NFICko-NFICwt
Oasl2	103.004	0.352127	0.208908	1.68557	0.0918796	0.204882	NFICko-NFICwt
3110043O21Rik	108.053	-0.202722	0.198482	-1.02136	0.307083	0.481509	NFICko-NFICwt
Mex3c	180.783	0.0242748	0.222573	0.109065	0.913151	0.95297	NFICko-NFICwt
Ggct	30.0361	0.137072	0.276414	0.495894	0.619969	0.762171	NFICko-NFICwt
Cep85	234.221	0.00693738	0.200395	0.0346185	0.972384	0.985	NFICko-NFICwt
Vps53	157.661	0.0887185	0.165883	0.534826	0.59277	0.741254	NFICko-NFICwt
Ggnbp2os	18.1489	-0.39929	0.322269	-1.23899	0.215348	0.37685	NFICko-NFICwt
Lats2	143.645	0.458834	0.202576	2.26499	0.0235133	0.0747236	NFICko-NFICwt
2810006K23Rik	32.7319	0.137954	0.257456	0.535834	0.592073	0.740634	NFICko-NFICwt
Paics	447.422	-0.362054	0.183013	-1.9783	0.0478953	0.126567	NFICko-NFICwt
Bcl2l2	610.954	-0.263421	0.175415	-1.50171	0.133173	0.266225	NFICko-NFICwt
Hdgf	1061.7	-0.271541	0.141866	-1.91407	0.0556115	0.142246	NFICko-NFICwt
Lemd3	56.5845	0.221465	0.232807	0.951284	0.34146	0.517716	NFICko-NFICwt
Emcn	60.4176	-0.00118122	0.257444	-0.00458827	0.996339	0.99804	NFICko-NFICwt
AW011738	38.4003	-0.123116	0.264261	-0.465889	0.641295	0.777964	NFICko-NFICwt
9430015G10Rik	19.8689	-0.293075	0.366141	-0.800443	0.423454	0.598127	NFICko-NFICwt
Ubl3	412.787	-0.0911692	0.134857	-0.676043	0.499013	0.66517	NFICko-NFICwt
A930001C03Rik	8.2313	1.27297	0.414985	3.06751	0.0021585	0.0124806	NFICko-NFICwt
Fhl1	113.885	1.46618	0.225006	6.51619	7.21162e-11	8.18482e-09	NFICko-NFICwt
Bloc1s3	42.0841	-0.298229	0.239005	-1.2478	0.212106	0.373254	NFICko-NFICwt
Acss2os	7.79882	0.681633	0.400853	1.70045	0.0890454	0.200333	NFICko-NFICwt
Stat2	101.986	0.636739	0.204626	3.11172	0.00186003	0.0110987	NFICko-NFICwt
Snrnp200	387.439	0.39511	0.133835	2.95221	0.00315504	0.0166509	NFICko-NFICwt
Gpd2	113.719	0.332303	0.264446	1.2566	0.208899	0.369442	NFICko-NFICwt
Trim26	98.4057	0.00864588	0.189747	0.0455653	0.963657	0.980037	NFICko-NFICwt
Taf1d	28.9491	0.276422	0.30024	0.92067	0.357223	0.534142	NFICko-NFICwt
Metap2	561.4	-0.32785	0.12141	-2.70036	0.00692641	0.0303192	NFICko-NFICwt
Mcm6	79.1547	0.0448877	0.26938	0.166633	0.867659	0.926887	NFICko-NFICwt
Sac3d1	106.945	-0.352425	0.253022	-1.39286	0.163661	0.308236	NFICko-NFICwt
Rapgef2	102.993	0.520794	0.24312	2.14213	0.0321834	0.0944062	NFICko-NFICwt
Ctrcos	38.1935	-0.716028	0.29501	-2.42713	0.0152188	0.0541862	NFICko-NFICwt
Akap7	43.7052	-0.405782	0.257816	-1.57392	0.115506	0.241795	NFICko-NFICwt
Tbc1d4	174.605	0.249818	0.220903	1.13089	0.2581	0.426192	NFICko-NFICwt
Tmem185a	161.267	0.0208577	0.186523	0.111824	0.910963	0.951454	NFICko-NFICwt
Dnal4	87.3179	-0.0898064	0.198107	-0.453322	0.650317	0.784241	NFICko-NFICwt
G6pc2	93.5433	0.34477	0.411953	0.836914	0.402641	0.579358	NFICko-NFICwt
Josd1	295.617	-0.216588	0.160182	-1.35214	0.176331	0.326422	NFICko-NFICwt
Nxn	174.525	-0.329136	0.203656	-1.61614	0.106064	0.227506	NFICko-NFICwt
Sash1	202.743	0.192642	0.193667	0.994707	0.319879	0.495294	NFICko-NFICwt
Gne	411.909	-0.0765361	0.16406	-0.466513	0.640848	0.777592	NFICko-NFICwt
Cystm1	175.467	-0.583411	0.213332	-2.73475	0.00624273	0.0280744	NFICko-NFICwt
Apobr	35.745	0.783291	0.271592	2.88407	0.0039257	0.0196419	NFICko-NFICwt
Canx	1594.03	0.0706541	0.141087	0.500784	0.616523	0.759737	NFICko-NFICwt
Snapc4	111.341	0.172855	0.220561	0.783704	0.433214	0.606678	NFICko-NFICwt
Hjurp	196.195	0.27432	0.162824	1.68476	0.0920353	0.205188	NFICko-NFICwt
Cish	281.73	-0.23556	0.193983	-1.21433	0.224621	0.387533	NFICko-NFICwt
Pde4dip	291.824	0.41984	0.188978	2.22163	0.0263084	0.0813666	NFICko-NFICwt
Hnrnpll	116.957	-0.330259	0.245345	-1.3461	0.178271	0.328576	NFICko-NFICwt
Dph7	31.9693	-0.290441	0.271918	-1.06812	0.285467	0.457453	NFICko-NFICwt
Ugt1a7c	172.643	1.07942	0.21121	5.11065	3.21059e-07	1.00981e-05	NFICko-NFICwt
Fam187b	76.4744	-0.815698	0.203546	-4.00744	6.13793e-05	0.000748311	NFICko-NFICwt
Pias2	179.681	-0.504858	0.229903	-2.19596	0.0280947	0.0854368	NFICko-NFICwt
Tug1	93.1641	0.0273773	0.30501	0.0897588	0.928479	0.962111	NFICko-NFICwt
Mrrf	102.913	-0.347304	0.201674	-1.72211	0.0850504	0.194419	NFICko-NFICwt
Pde6d	58.5549	-0.181448	0.229874	-0.789335	0.429916	0.604376	NFICko-NFICwt
Mrpl10	283.064	-0.357124	0.145261	-2.45851	0.0139516	0.0509092	NFICko-NFICwt
Arhgef6	42.8876	0.956828	0.26471	3.61462	0.000300785	0.00270093	NFICko-NFICwt
Ppm1g	546.425	-0.00401827	0.195078	-0.0205983	0.983566	0.99102	NFICko-NFICwt
Pcolce2	64.234	0.284238	0.233829	1.21558	0.224144	0.386881	NFICko-NFICwt
Cpa2	193000	-0.91903	0.163396	-5.62457	1.85974e-08	9.6575e-07	NFICko-NFICwt
Nrros	114.003	1.129	0.211338	5.34215	9.18503e-08	3.56049e-06	NFICko-NFICwt
Ctnnd1	719.754	0.0369563	0.149109	0.247847	0.804253	0.888869	NFICko-NFICwt
Arf6	817.974	0.0249512	0.139577	0.178763	0.858124	0.921307	NFICko-NFICwt
Tcta	133.208	-0.558404	0.17741	-3.14753	0.00164656	0.0100832	NFICko-NFICwt
Cnbp	1368.92	-0.0245483	0.110239	-0.222683	0.823783	0.900598	NFICko-NFICwt
1010001N08Rik	16.4321	-0.208964	0.331585	-0.630198	0.528565	0.689207	NFICko-NFICwt
Arl8b	383.575	-0.481921	0.237423	-2.0298	0.0423767	0.115494	NFICko-NFICwt
Adipoq	1004.32	0.998885	0.403181	2.47751	0.0132303	0.0492568	NFICko-NFICwt
Utp11	87.4104	0.027765	0.199904	0.138892	0.889536	0.939187	NFICko-NFICwt
Itga1	114.457	0.0632461	0.228434	0.276868	0.781881	0.876194	NFICko-NFICwt
C1galt1c1	158.41	-0.543102	0.196926	-2.75789	0.00581753	0.0264869	NFICko-NFICwt
Arhgef15	40.6934	0.667044	0.284379	2.34561	0.0189957	0.0638157	NFICko-NFICwt
Crispld2	218.177	-0.00675069	0.15467	-0.0436458	0.965187	0.980868	NFICko-NFICwt
Ptrh1	54.4982	-0.396932	0.264696	-1.49958	0.133724	0.267035	NFICko-NFICwt
Junb	114.878	0.872349	0.275555	3.16579	0.00154664	0.00960891	NFICko-NFICwt
Dcaf1	148.362	-0.0226046	0.201768	-0.112033	0.910798	0.951454	NFICko-NFICwt
Myo1f	66.4434	1.01547	0.292392	3.47297	0.000514738	0.00410337	NFICko-NFICwt
Zfp322a	58.2191	0.032699	0.232096	0.140885	0.88796	0.938664	NFICko-NFICwt
Rmnd5a	396.247	-0.391039	0.177136	-2.20756	0.0272749	0.083594	NFICko-NFICwt
Tox4	217.698	0.234534	0.155104	1.51211	0.130507	0.262612	NFICko-NFICwt
Oaz2	89.5288	-0.23873	0.23547	-1.01385	0.310656	0.485453	NFICko-NFICwt
Adnp2	82.6254	0.225053	0.220107	1.02247	0.306558	0.481097	NFICko-NFICwt
Slc7a6os	73.3822	-0.0204817	0.273019	-0.0750195	0.940199	0.968565	NFICko-NFICwt
Galns	35.3859	-0.0578108	0.248187	-0.232932	0.815814	0.896069	NFICko-NFICwt
Rdm1	44.1725	-0.0327629	0.238405	-0.137425	0.890695	0.939599	NFICko-NFICwt
Zfp655	67.9113	0.241858	0.307522	0.786474	0.43159	0.605502	NFICko-NFICwt
Rrp7a	215.32	-0.376272	0.218408	-1.72279	0.0849258	0.194214	NFICko-NFICwt
Stxbp1	63.4059	0.083167	0.234308	0.354948	0.722628	0.835516	NFICko-NFICwt
Gpn3	71.7816	-0.213331	0.234194	-0.910917	0.362339	0.539441	NFICko-NFICwt
Gjb3	8.40938	1.6491	0.420488	3.92187	8.78639e-05	0.0010076	NFICko-NFICwt
Zgpat	155.766	0.0874636	0.167111	0.523387	0.600705	0.747503	NFICko-NFICwt
Tbrg4	288.426	0.00986223	0.1991	0.0495341	0.960494	0.979135	NFICko-NFICwt
Atxn7l3b	392.787	0.0267119	0.176792	0.151093	0.879903	0.934313	NFICko-NFICwt
Pnpla6	92.5396	-0.029209	0.18548	-0.157478	0.874868	0.931292	NFICko-NFICwt
Ppp1r10	248.584	-0.134253	0.178128	-0.753691	0.451035	0.622392	NFICko-NFICwt
Phlda2	6.11334	0.484923	0.411704	1.17785	0.238858	0.403992	NFICko-NFICwt
R3hdm4	377.585	-0.377056	0.17385	-2.16886	0.0300934	0.0901	NFICko-NFICwt
Zfand3	541.627	-0.214168	0.127838	-1.67531	0.0938741	0.208317	NFICko-NFICwt
Pfdn4	41.019	-0.180705	0.256661	-0.704061	0.481395	0.651391	NFICko-NFICwt
Actl6a	105.659	0.308626	0.205356	1.50288	0.132869	0.265811	NFICko-NFICwt
Paxip1	240.97	0.0318306	0.172219	0.184826	0.853366	0.919337	NFICko-NFICwt
Apoa2	24.2083	-0.299704	0.321273	-0.932865	0.350889	0.52784	NFICko-NFICwt
Folr2	200.612	0.440255	0.200906	2.19135	0.0284264	0.0862824	NFICko-NFICwt
Nfkbil1	150.378	-0.864297	0.192418	-4.49177	7.0633e-06	0.000128317	NFICko-NFICwt
Syvn1	3091.91	1.01055	0.390492	2.5879	0.00965621	0.0389968	NFICko-NFICwt
Klb	217.096	-0.233641	0.20937	-1.11593	0.264453	0.432724	NFICko-NFICwt
Ccng1	505.479	0.267523	0.175295	1.52613	0.126977	0.258008	NFICko-NFICwt
Camsap1	101.849	0.162159	0.217211	0.746552	0.455334	0.626127	NFICko-NFICwt
Pipox	43.1859	1.16597	0.25878	4.50564	6.61723e-06	0.000121618	NFICko-NFICwt
Cyyr1	19.0675	0.0292177	0.32347	0.0903259	0.928028	0.96193	NFICko-NFICwt
P3h1	80.7559	0.70851	0.236853	2.99135	0.00277743	0.015122	NFICko-NFICwt
Nubp1	109.999	-0.205186	0.20557	-0.998135	0.318214	0.493227	NFICko-NFICwt
Ndufa10	533.445	-0.255445	0.138278	-1.84733	0.0646998	0.158943	NFICko-NFICwt
Irf5	99.66	0.497746	0.21793	2.28397	0.0223733	0.072083	NFICko-NFICwt
Kif1bp	172.371	-0.0627615	0.159548	-0.39337	0.694046	0.814944	NFICko-NFICwt
Pitpna	588.107	0.0898448	0.149227	0.602067	0.54713	0.703662	NFICko-NFICwt
Fam103a1	20.0699	-0.489652	0.317763	-1.54093	0.123333	0.252515	NFICko-NFICwt
Ptger1	153.767	-0.134772	0.163689	-0.823341	0.410314	0.586294	NFICko-NFICwt
Taf1	112.89	0.563981	0.261113	2.15991	0.0307798	0.0914242	NFICko-NFICwt
Brd4	304.957	0.0734462	0.158935	0.462116	0.643998	0.779907	NFICko-NFICwt
Fntb	78.8678	-0.0446356	0.207953	-0.214643	0.830046	0.905038	NFICko-NFICwt
Snrpd3	228.505	0.106769	0.164224	0.650143	0.5156	0.678732	NFICko-NFICwt
Med25	391.997	-0.035415	0.142391	-0.248715	0.803581	0.888483	NFICko-NFICwt
Usp5	355.023	0.126555	0.170762	0.741122	0.45862	0.628525	NFICko-NFICwt
Csnk1g3	55.4944	0.122734	0.298367	0.411352	0.680815	0.804712	NFICko-NFICwt
Zscan29	95.3037	-0.36036	0.192491	-1.87209	0.0611945	0.152453	NFICko-NFICwt
Abhd17a	805.408	-0.568134	0.183476	-3.09651	0.00195815	0.0115403	NFICko-NFICwt
Slc16a12	61.902	-0.117731	0.246399	-0.477807	0.632787	0.771383	NFICko-NFICwt
Ift22	59.2749	-0.462089	0.242431	-1.90607	0.0566417	0.144143	NFICko-NFICwt
Nfasc	375.004	-0.095592	0.284497	-0.336003	0.736868	0.844491	NFICko-NFICwt
Gsdmd	49.8012	0.989309	0.267898	3.69286	0.000221743	0.00211724	NFICko-NFICwt
Tvp23b	269.448	-0.287127	0.155483	-1.84668	0.0647939	0.159116	NFICko-NFICwt
Dlg1	331.832	-0.0646517	0.147869	-0.437223	0.66195	0.791665	NFICko-NFICwt
Foxk2	322.315	0.538072	0.206725	2.60284	0.00924546	0.0377675	NFICko-NFICwt
Mknk1	1285.78	-0.525941	0.140258	-3.7498	0.000176978	0.00177284	NFICko-NFICwt
Acot8	44.3585	-0.136167	0.253887	-0.536328	0.591732	0.740438	NFICko-NFICwt
Sema4c	38.7302	0.622362	0.258363	2.40886	0.0160023	0.0561585	NFICko-NFICwt
Tpgs1	95.2903	-0.253035	0.234855	-1.07741	0.281297	0.452948	NFICko-NFICwt
Selenot	240.902	-0.142533	0.166054	-0.858354	0.390697	0.567965	NFICko-NFICwt
Usp53	59.1695	0.232637	0.238575	0.975112	0.329504	0.505294	NFICko-NFICwt
Oscp1	90.0382	-0.782858	0.223577	-3.50151	0.000462629	0.00377266	NFICko-NFICwt
Plek2	41.1045	-0.0263982	0.248235	-0.106343	0.91531	0.953896	NFICko-NFICwt
Taf1c	61.5329	0.150066	0.2315	0.648234	0.516833	0.679587	NFICko-NFICwt
Sema7a	172.601	-0.709819	0.236497	-3.00139	0.00268752	0.0147492	NFICko-NFICwt
Fkbp15	195.912	-0.034662	0.164234	-0.211053	0.832846	0.906456	NFICko-NFICwt
Gm16062	74.4927	-0.385764	0.22149	-1.74168	0.0815653	0.188784	NFICko-NFICwt
Wdr43	389.516	0.40577	0.168213	2.41224	0.0158548	0.0558009	NFICko-NFICwt
Rps4x	1031.65	-0.371737	0.144264	-2.57678	0.00997249	0.0399662	NFICko-NFICwt
Ccni	211.731	0.197065	0.177106	1.11269	0.265841	0.434026	NFICko-NFICwt
Fuom	175.53	-1.08724	0.206382	-5.2681	1.37846e-07	4.97002e-06	NFICko-NFICwt
Sgpl1	260.718	0.414934	0.218324	1.90054	0.0573624	0.145349	NFICko-NFICwt
Tns1	1311.11	0.354167	0.166249	2.13034	0.0331437	0.0963275	NFICko-NFICwt
Enpp2	805.052	1.6368	0.19453	8.41413	3.95828e-17	2.72354e-14	NFICko-NFICwt
Nat14	10.6602	0.557924	0.376622	1.48139	0.138502	0.273578	NFICko-NFICwt
Bloc1s6	77.3285	-0.0278655	0.240516	-0.115857	0.907766	0.949871	NFICko-NFICwt
Larp4	220.264	0.0702579	0.210895	0.333142	0.739027	0.845821	NFICko-NFICwt
Shisa4	54.2504	-1.25358	0.266528	-4.70334	2.55935e-06	5.75017e-05	NFICko-NFICwt
Ptcd1	179.37	-0.0180928	0.176105	-0.102739	0.91817	0.955581	NFICko-NFICwt
Ppp4r3a	144.233	0.385026	0.221882	1.73527	0.0826925	0.190572	NFICko-NFICwt
Dus2	45.0789	0.157412	0.230994	0.681455	0.495584	0.663006	NFICko-NFICwt
Tmx3	46.0314	0.512161	0.256717	1.99504	0.0460383	0.122969	NFICko-NFICwt
Zfp408	42.3115	0.177368	0.282656	0.627505	0.530328	0.690688	NFICko-NFICwt
Chrdl2	18.5257	-1.32508	0.33867	-3.91261	9.13032e-05	0.00104053	NFICko-NFICwt
Top2a	49.4292	0.390084	0.259846	1.50121	0.133301	0.266383	NFICko-NFICwt
Srsf1	384.598	0.573668	0.146904	3.90504	9.42093e-05	0.00106374	NFICko-NFICwt
Mtrf1l	42.5372	0.391215	0.265317	1.47452	0.140341	0.275895	NFICko-NFICwt
Gnaq	255.032	0.125396	0.158707	0.79011	0.429464	0.603904	NFICko-NFICwt
Cib2	194.166	-0.15508	0.24013	-0.645815	0.518399	0.681114	NFICko-NFICwt
Higd1b	13.843	0.0847208	0.367738	0.230384	0.817794	0.897141	NFICko-NFICwt
Rbm28	163.809	0.541681	0.161438	3.35536	0.000792615	0.0057144	NFICko-NFICwt
Nkd1	46.3972	0.582238	0.318277	1.82934	0.0673481	0.163817	NFICko-NFICwt
Elk4	39.2506	0.627246	0.252141	2.48768	0.0128581	0.0481643	NFICko-NFICwt
Scn1b	58.663	0.800947	0.24147	3.31696	0.00091001	0.00636749	NFICko-NFICwt
Gtf2h2	25.4036	0.0310119	0.298315	0.103957	0.917204	0.955026	NFICko-NFICwt
Lamp1	2546.37	-0.313337	0.121031	-2.58891	0.00962806	0.0389356	NFICko-NFICwt
Caskin2	214.88	0.281848	0.177852	1.58473	0.113028	0.238477	NFICko-NFICwt
Sntb2	63.3686	1.63986	0.246369	6.65611	2.81168e-11	3.78928e-09	NFICko-NFICwt
Tmem177	27.3268	0.282523	0.27994	1.00923	0.312866	0.48795	NFICko-NFICwt
Cryab	351.137	-0.817117	0.20762	-3.93564	8.29746e-05	0.00095651	NFICko-NFICwt
Commd2	104.71	-0.251852	0.180437	-1.39579	0.162778	0.306884	NFICko-NFICwt
Bzw1	276.043	0.31918	0.201582	1.58338	0.113336	0.23893	NFICko-NFICwt
Nrbp2	174.787	0.0435377	0.171304	0.254155	0.799376	0.885434	NFICko-NFICwt
Pbxip1	217.311	0.177837	0.193365	0.919697	0.357731	0.534516	NFICko-NFICwt
Tmem189	117.993	0.346699	0.217755	1.59215	0.11135	0.235878	NFICko-NFICwt
Lamtor3	51.4065	-0.089059	0.286781	-0.310547	0.756145	0.857302	NFICko-NFICwt
Snx24	26.501	-0.302259	0.336836	-0.897348	0.369534	0.546921	NFICko-NFICwt
Utp6	201.445	0.0357501	0.15463	0.231197	0.817161	0.896922	NFICko-NFICwt
Spry1	122.646	-0.0364334	0.222806	-0.163521	0.870108	0.92847	NFICko-NFICwt
Prss2	1.09353e+06	-0.71641	0.180271	-3.97408	7.06525e-05	0.000838161	NFICko-NFICwt
Slc25a30	22.8541	0.620354	0.29974	2.06964	0.038486	0.107128	NFICko-NFICwt
Mmp7	6.69841	-0.180604	0.422703	-0.427259	0.66919	0.796053	NFICko-NFICwt
Scrn2	129.535	-0.467954	0.200349	-2.33569	0.0195073	0.0652951	NFICko-NFICwt
Ugt1a9	145.678	0.982065	0.230356	4.26325	2.01476e-05	0.000303426	NFICko-NFICwt
Mllt11	28.41	0.363301	0.283781	1.28022	0.200469	0.358332	NFICko-NFICwt
Lrp10	760.75	-0.399122	0.143212	-2.78693	0.00532106	0.0247799	NFICko-NFICwt
Cthrc1	5.05094	0.973632	0.422001	2.30718	0.0210448	0.0690594	NFICko-NFICwt
D17Wsu92e	880.457	-0.19212	0.142184	-1.3512	0.176631	0.326813	NFICko-NFICwt
Thsd4	152.267	0.379091	0.218675	1.73358	0.0829919	0.190942	NFICko-NFICwt
Gm6548	360.675	-0.23784	0.145017	-1.64008	0.100989	0.219541	NFICko-NFICwt
AW209491	185.177	0.0911175	0.186658	0.488153	0.625441	0.766239	NFICko-NFICwt
Slc16a5	202.722	-1.69383	0.211003	-8.0275	9.94756e-16	6.08404e-13	NFICko-NFICwt
Fancc	29.5992	0.162519	0.281035	0.578288	0.56307	0.716805	NFICko-NFICwt
Lims1	138.742	0.249877	0.207294	1.20543	0.228039	0.392078	NFICko-NFICwt
Mta3	89.2189	-0.454177	0.217864	-2.08469	0.0370978	0.104453	NFICko-NFICwt
Ppp1r13b	189.633	-0.118632	0.17063	-0.695258	0.486894	0.655924	NFICko-NFICwt
Frmd6	137.652	0.479617	0.17651	2.71722	0.00658332	0.0291683	NFICko-NFICwt
Arhgap39	71.2277	0.282485	0.239208	1.18092	0.237635	0.402419	NFICko-NFICwt
Rogdi	112.209	-0.730591	0.187007	-3.90676	9.35438e-05	0.0010584	NFICko-NFICwt
Eif2d	231.431	-0.623266	0.166593	-3.74126	0.000183101	0.00181953	NFICko-NFICwt
Nub1	245.373	-0.246645	0.152733	-1.61487	0.106338	0.22798	NFICko-NFICwt
Tmed11	382.486	-1.35493	0.291665	-4.6455	3.39251e-06	7.26617e-05	NFICko-NFICwt
Creld2	4905.58	0.865947	0.416993	2.07665	0.0378343	0.105903	NFICko-NFICwt
Rrp9	162.005	0.0125528	0.255488	0.0491325	0.960814	0.979135	NFICko-NFICwt
Itpr2	304.464	-0.377737	0.147551	-2.56005	0.0104658	0.0414899	NFICko-NFICwt
Ehmt2	662.723	-0.265691	0.136261	-1.94987	0.051192	0.133516	NFICko-NFICwt
Psmc6	200.532	0.0749281	0.154754	0.484174	0.628262	0.768419	NFICko-NFICwt
Nme5	4.8131	0.208796	0.416635	0.501147	0.616268	0.759613	NFICko-NFICwt
Nbdy	37.2505	0.0192013	0.277945	0.0690832	0.944923	0.97076	NFICko-NFICwt
Mdm2	172.402	0.0982165	0.177091	0.554609	0.579162	0.730104	NFICko-NFICwt
Mtg1	111.789	-0.589135	0.194371	-3.03098	0.00243761	0.0136945	NFICko-NFICwt
Rnf126	301.577	-0.157939	0.184625	-0.855454	0.3923	0.569616	NFICko-NFICwt
Eif4b	2003.74	-0.315434	0.145513	-2.16773	0.0301791	0.0902831	NFICko-NFICwt
Sort1	680.619	0.0827222	0.159906	0.517319	0.604933	0.751067	NFICko-NFICwt
Pop5	249.159	-0.353246	0.169605	-2.08276	0.0372732	0.104812	NFICko-NFICwt
Ptpn22	20.8338	1.63451	0.32247	5.06871	4.00523e-07	1.23166e-05	NFICko-NFICwt
Pitpnb	428.371	-0.0219395	0.127806	-0.171662	0.863703	0.924682	NFICko-NFICwt
Socs6	33.8533	0.133237	0.29273	0.455153	0.648999	0.783394	NFICko-NFICwt
Mdk	23.4521	0.872647	0.329159	2.65114	0.00802205	0.0340336	NFICko-NFICwt
Slc12a7	94.7421	0.604236	0.200236	3.01761	0.00254775	0.0141729	NFICko-NFICwt
Ada	15.9892	-0.130428	0.353234	-0.369238	0.711951	0.827621	NFICko-NFICwt
Zfas1	147.712	0.0935987	0.271812	0.344351	0.730583	0.841264	NFICko-NFICwt
Ppp6r1	416.2	0.343779	0.152897	2.24843	0.0245488	0.0772087	NFICko-NFICwt
Pxmp2	31.0327	0.412519	0.34489	1.19609	0.231662	0.396293	NFICko-NFICwt
Spats2l	27.2631	0.83951	0.284042	2.95558	0.0031208	0.0165098	NFICko-NFICwt
Rprd2	124.359	0.20627	0.223618	0.922422	0.356308	0.533397	NFICko-NFICwt
Gclc	159.945	0.225542	0.285374	0.790341	0.429329	0.603792	NFICko-NFICwt
Errfi1	720.455	-0.286555	0.401052	-0.71451	0.474912	0.644436	NFICko-NFICwt
C2cd2	242.013	-0.495168	0.17598	-2.81377	0.00489636	0.0232746	NFICko-NFICwt
Daglb	90.8986	0.243447	0.207907	1.17094	0.241623	0.407315	NFICko-NFICwt
Fam241a	62.6098	-0.662461	0.221661	-2.98862	0.00280243	0.0152355	NFICko-NFICwt
Ints12	90.8386	-0.42262	0.202524	-2.08677	0.0369092	0.104071	NFICko-NFICwt
Pi4ka	414.007	-0.013318	0.153119	-0.0869779	0.930689	0.962824	NFICko-NFICwt
Dynlt3	193.604	-0.345047	0.198791	-1.73572	0.0826129	0.190468	NFICko-NFICwt
Zfp961	30.3801	0.183809	0.287652	0.638998	0.522824	0.683846	NFICko-NFICwt
Rcan1	157.639	0.0763441	0.172786	0.441841	0.658604	0.789737	NFICko-NFICwt
Sh3bgrl	153.353	0.0734281	0.200996	0.365321	0.714872	0.829821	NFICko-NFICwt
Mef2a	131.769	0.280606	0.186526	1.50438	0.132483	0.265231	NFICko-NFICwt
Sec61g	6.06721	-1.13901	0.416128	-2.73716	0.00619724	0.0279041	NFICko-NFICwt
Pprc1	464.253	0.369816	0.202316	1.82792	0.0675619	0.164228	NFICko-NFICwt
Slain2	259.454	0.101204	0.166744	0.60694	0.54389	0.701105	NFICko-NFICwt
Cfi	9.82179	1.51847	0.394172	3.85231	0.00011701	0.00125797	NFICko-NFICwt
Cep83	33.197	0.287635	0.278939	1.03118	0.302458	0.477249	NFICko-NFICwt
Ankfy1	178.637	0.529416	0.166857	3.17287	0.00150942	0.00943086	NFICko-NFICwt
Rdh13	82.227	0.231548	0.205946	1.12432	0.260879	0.428916	NFICko-NFICwt
Sec61b	699.094	-0.590597	0.170772	-3.45839	0.000543416	0.00426456	NFICko-NFICwt
Abhd14a	118.221	-0.415979	0.210123	-1.97969	0.047738	0.126243	NFICko-NFICwt
Sertad3	18.9045	-0.233663	0.347639	-0.672143	0.501493	0.667064	NFICko-NFICwt
Eif2s3y	67.1376	0.456998	0.237173	1.92686	0.0539973	0.139087	NFICko-NFICwt
Kif16b	235.435	-0.451639	0.176596	-2.55747	0.0105437	0.0416489	NFICko-NFICwt
Rara	68.4312	0.761135	0.247354	3.07711	0.00209017	0.0121621	NFICko-NFICwt
Dhx32	232.987	0.02275	0.200369	0.113541	0.909602	0.950618	NFICko-NFICwt
Zfp410	124.362	0.127161	0.169714	0.74927	0.453694	0.624809	NFICko-NFICwt
Slc5a6	37.5221	0.247281	0.286843	0.862076	0.388646	0.565878	NFICko-NFICwt
Atp2b1	216.161	0.571438	0.163575	3.49344	0.000476844	0.00386567	NFICko-NFICwt
Dnajb9	485.605	0.423694	0.122914	3.44709	0.000566664	0.00440525	NFICko-NFICwt
Arf1	1463.53	-0.0859571	0.144083	-0.59658	0.550788	0.70632	NFICko-NFICwt
Rap1gap2	1264.75	-0.615395	0.191715	-3.20994	0.00132762	0.00852581	NFICko-NFICwt
Tmem220	19.0699	-0.873334	0.363211	-2.40448	0.0161956	0.0567283	NFICko-NFICwt
Selp	35.1025	0.76689	0.279268	2.74607	0.00603141	0.0272577	NFICko-NFICwt
Xrn1	108.302	0.103291	0.227542	0.45394	0.649872	0.783876	NFICko-NFICwt
Ifngr2	124.297	-0.119134	0.230965	-0.515809	0.605988	0.751868	NFICko-NFICwt
Ndufs6	395.89	-0.958506	0.24607	-3.89525	9.80956e-05	0.00109861	NFICko-NFICwt
Odf2	94.2891	-0.0219092	0.212473	-0.103116	0.917871	0.955451	NFICko-NFICwt
Rpusd3	27.3243	-0.519591	0.288302	-1.80225	0.0715065	0.171022	NFICko-NFICwt
Rpp25l	161.411	-0.382064	0.231039	-1.65367	0.0981936	0.215084	NFICko-NFICwt
Map3k3	158.214	0.719646	0.19368	3.71564	0.000202688	0.00196772	NFICko-NFICwt
Rubcn	174.339	0.0262107	0.161684	0.162111	0.871218	0.928934	NFICko-NFICwt
Lamtor2	470.036	-0.609359	0.220478	-2.76381	0.00571315	0.0260746	NFICko-NFICwt
Aftph	270.794	-0.422159	0.171867	-2.45631	0.0140373	0.051083	NFICko-NFICwt
Fmo5	43.3667	0.0882107	0.238489	0.369874	0.711476	0.827282	NFICko-NFICwt
Pgs1	226.556	-0.158645	0.173936	-0.912087	0.361723	0.538938	NFICko-NFICwt
Twsg1	342.683	0.742665	0.209375	3.54706	0.000389555	0.0032964	NFICko-NFICwt
Rhbdd3	82.8425	-0.777756	0.222175	-3.50065	0.000464134	0.00378212	NFICko-NFICwt
Pum2	365.331	0.0321516	0.221339	0.14526	0.884506	0.93703	NFICko-NFICwt
Cpeb4	125.038	-0.47731	0.32308	-1.47737	0.139575	0.275029	NFICko-NFICwt
Dnttip1	102.527	-0.391839	0.212811	-1.84125	0.0655851	0.160654	NFICko-NFICwt
Pcyt2	146.161	0.138784	0.219987	0.630872	0.528124	0.688713	NFICko-NFICwt
Lpin1	410.737	0.189895	0.223521	0.849564	0.395567	0.572457	NFICko-NFICwt
1700023D09Rik	100.06	-0.120166	0.210115	-0.571906	0.567386	0.720123	NFICko-NFICwt
Slc27a3	24.932	0.663778	0.300344	2.21006	0.0271011	0.0832001	NFICko-NFICwt
Thoc5	119.996	-0.0931454	0.205031	-0.454299	0.649614	0.783792	NFICko-NFICwt
Sema3c	207.32	0.444837	0.198212	2.24425	0.0248166	0.0778363	NFICko-NFICwt
Card11	21.8049	2.03406	0.334086	6.08843	1.14027e-09	9.03107e-08	NFICko-NFICwt
Commd5	95.9676	0.0203629	0.216137	0.0942126	0.92494	0.959543	NFICko-NFICwt
Pkn2	166.143	0.368298	0.161467	2.28095	0.0225511	0.0723623	NFICko-NFICwt
Shprh	73.8104	0.172862	0.273566	0.631885	0.527462	0.688421	NFICko-NFICwt
Cox6a2	4.13161	-0.000307759	0.422868	-0.00072779	0.999419	0.99951	NFICko-NFICwt
Foxj2	99.5653	0.191396	0.192373	0.99492	0.319775	0.495204	NFICko-NFICwt
Rnaseh1	53.6094	-0.0436742	0.264684	-0.165005	0.86894	0.927569	NFICko-NFICwt
Hdac1	25.8635	0.666656	0.299211	2.22804	0.0258776	0.0803401	NFICko-NFICwt
Nedd1	57.8532	-0.239231	0.291711	-0.820094	0.412163	0.58814	NFICko-NFICwt
Gm20300	51.3448	-0.82121	0.262402	-3.12959	0.00175051	0.0105887	NFICko-NFICwt
Rars	490.584	0.2948	0.134073	2.19881	0.0278915	0.0849192	NFICko-NFICwt
Nde1	146.219	0.227101	0.194357	1.16847	0.242616	0.408591	NFICko-NFICwt
Ppp1r37	742.433	-0.533557	0.188329	-2.83311	0.00460977	0.0222096	NFICko-NFICwt
Abcf2	468.2	-0.0517903	0.140288	-0.369172	0.712	0.827621	NFICko-NFICwt
Fkbp2	712.451	-0.92025	0.213465	-4.31102	1.62505e-05	0.000256674	NFICko-NFICwt
Mafa	5.55711	1.0329	0.421091	2.45291	0.0141706	0.0513172	NFICko-NFICwt
Tpcn2	22.9813	0.175419	0.312734	0.56092	0.574852	0.726744	NFICko-NFICwt
2200002D01Rik	4.89174	-0.0139697	0.420982	-0.0331836	0.973528	0.985614	NFICko-NFICwt
Dmtn	26.9044	0.632039	0.324916	1.94524	0.0517464	0.134612	NFICko-NFICwt
Dagla	326.615	-0.89152	0.212167	-4.20197	2.64603e-05	0.000378805	NFICko-NFICwt
Vcam1	70.818	0.857717	0.288285	2.97524	0.00292762	0.0157381	NFICko-NFICwt
Acp5	230.755	1.18077	0.27658	4.2692	1.96177e-05	0.000297481	NFICko-NFICwt
Ucn3	18.3526	-0.191272	0.326869	-0.585164	0.558437	0.713139	NFICko-NFICwt
R3hdm1	201.551	0.150732	0.164558	0.915981	0.359677	0.536615	NFICko-NFICwt
Papln	27.4965	0.855444	0.329772	2.59405	0.00948533	0.0384902	NFICko-NFICwt
Pes1	275.786	0.0338958	0.145369	0.233171	0.815629	0.895955	NFICko-NFICwt
Lrrc73	15.0248	-0.578408	0.362868	-1.59399	0.110938	0.235231	NFICko-NFICwt
Pakap	340.673	0.632522	0.177106	3.57144	0.000355026	0.00307172	NFICko-NFICwt
Kat6b	99.2366	0.0966354	0.196504	0.491774	0.622879	0.764092	NFICko-NFICwt
Zadh2	252.184	-0.260225	0.184341	-1.41165	0.158053	0.300518	NFICko-NFICwt
Ccdc28a	16.5856	-0.949972	0.368308	-2.57929	0.00990046	0.0397499	NFICko-NFICwt
Rps6kb2	78.0081	-0.0287594	0.200075	-0.143743	0.885704	0.937568	NFICko-NFICwt
Ppie	92.9126	-0.238348	0.222585	-1.07082	0.284251	0.455903	NFICko-NFICwt
Tbc1d13	295.39	-0.224385	0.160097	-1.40156	0.161046	0.30458	NFICko-NFICwt
Chordc1	187.203	0.781923	0.221419	3.53142	0.000413335	0.00345158	NFICko-NFICwt
Tarbp1	47.0774	0.148955	0.240533	0.619271	0.535738	0.695056	NFICko-NFICwt
Pitrm1	229.397	-0.115365	0.146842	-0.785638	0.43208	0.605847	NFICko-NFICwt
Polr3a	118.995	-0.0135147	0.181876	-0.074307	0.940766	0.968565	NFICko-NFICwt
Nsun5	117.323	0.121134	0.198098	0.611489	0.540876	0.698588	NFICko-NFICwt
Gramd1a	496.827	-0.226806	0.159752	-1.41974	0.155684	0.297225	NFICko-NFICwt
Arpc1a	594.694	-0.392016	0.154002	-2.54552	0.0109115	0.0427488	NFICko-NFICwt
Scfd1	289.011	-0.116119	0.220404	-0.526844	0.598302	0.745271	NFICko-NFICwt
Tra2a	140.967	0.814553	0.185507	4.39095	1.12856e-05	0.000191733	NFICko-NFICwt
Il17rc	137.152	-0.783474	0.198729	-3.94242	8.06646e-05	0.000934775	NFICko-NFICwt
Rftn2	73.4406	-0.20447	0.26478	-0.772224	0.439982	0.612824	NFICko-NFICwt
Zfp950	35.2055	0.412688	0.282975	1.45839	0.144733	0.282111	NFICko-NFICwt
Fcgr4	9.0166	0.553687	0.386845	1.43129	0.152347	0.292795	NFICko-NFICwt
Rps19-ps3	4.3392	-0.363494	0.420964	-0.86348	0.387874	0.565277	NFICko-NFICwt
Sult1c2	79.6692	0.0147605	0.214707	0.0687473	0.945191	0.970815	NFICko-NFICwt
Sema4d	90.9034	0.088377	0.208243	0.424393	0.671279	0.797552	NFICko-NFICwt
E130102H24Rik	7.61053	-0.314	0.413545	-0.759288	0.44768	0.6196	NFICko-NFICwt
Iws1	78.0679	0.614827	0.21778	2.82316	0.00475525	0.022771	NFICko-NFICwt
Dram1	163.401	0.331644	0.193972	1.70975	0.0873113	0.197536	NFICko-NFICwt
Smox	753.902	0.051937	0.199521	0.260308	0.794626	0.882923	NFICko-NFICwt
Sem1	473.908	-0.401573	0.214579	-1.87144	0.0612835	0.152613	NFICko-NFICwt
Gga2	446.252	-0.14429	0.156135	-0.924138	0.355415	0.532511	NFICko-NFICwt
Rnf167	280.863	-0.596008	0.16126	-3.69593	0.000219079	0.00209871	NFICko-NFICwt
Gper1	48.631	-0.361885	0.360456	-1.00396	0.315396	0.490934	NFICko-NFICwt
Mkl2	120.472	-0.162852	0.189597	-0.858936	0.390376	0.567783	NFICko-NFICwt
H2-K1	1965.81	0.42588	0.19067	2.2336	0.0255096	0.0795792	NFICko-NFICwt
Polr2f	245.069	-0.457709	0.218229	-2.09738	0.0359599	0.10219	NFICko-NFICwt
Arid2	129.67	0.225657	0.184295	1.22444	0.220787	0.383141	NFICko-NFICwt
Hccs	47.8822	0.0789819	0.249814	0.316163	0.751879	0.855195	NFICko-NFICwt
Med1	106.647	0.378478	0.243302	1.55559	0.119806	0.247596	NFICko-NFICwt
Incenp	31.8328	0.48373	0.265149	1.82437	0.0680968	0.165091	NFICko-NFICwt
Sfxn2	316.026	-0.566592	0.172867	-3.27761	0.0010469	0.00711202	NFICko-NFICwt
Cap1	548.98	0.405889	0.126053	3.21997	0.00128203	0.0082974	NFICko-NFICwt
Serpind1	28.3888	-0.0745545	0.303878	-0.245343	0.806191	0.890206	NFICko-NFICwt
Ptpmt1	161.639	-0.549525	0.190089	-2.89088	0.00384161	0.0193204	NFICko-NFICwt
Dyrk1b	41.6106	-0.596743	0.267945	-2.22711	0.0259402	0.0804892	NFICko-NFICwt
Sar1b	173.327	-0.275717	0.165961	-1.66134	0.0966454	0.212686	NFICko-NFICwt
2010-09-01	17.3075	0.53358	0.32926	1.62054	0.105116	0.226268	NFICko-NFICwt
Usp40	70.4413	0.346324	0.204554	1.69307	0.0904414	0.202454	NFICko-NFICwt
Dguok	53.3338	-0.0107986	0.225761	-0.0478321	0.96185	0.979375	NFICko-NFICwt
Batf	13.1101	0.345218	0.356557	0.968198	0.332945	0.5088	NFICko-NFICwt
Pdx1	42.4208	-0.0754597	0.280288	-0.269222	0.787759	0.879916	NFICko-NFICwt
Ildr2	175.843	1.35384	0.200514	6.75186	1.45967e-11	2.03411e-09	NFICko-NFICwt
Rps10	304.276	-0.484371	0.251279	-1.92762	0.0539019	0.138939	NFICko-NFICwt
Wdr55	115.095	-0.256286	0.210816	-1.21568	0.224105	0.386881	NFICko-NFICwt
Zdhhc12	75.8026	-0.571911	0.235305	-2.43051	0.0150775	0.0538065	NFICko-NFICwt
Plekhm1	125.631	0.236453	0.185974	1.27143	0.203575	0.362471	NFICko-NFICwt
Ubqln4	504.383	-0.22341	0.126568	-1.76514	0.0775394	0.181624	NFICko-NFICwt
Wdfy2	33.5516	0.187725	0.273882	0.685423	0.493077	0.66126	NFICko-NFICwt
Znhit1	225.285	-0.565675	0.205315	-2.75516	0.00586641	0.0266543	NFICko-NFICwt
Gpcpd1	49.2187	0.255245	0.280205	0.910922	0.362336	0.539441	NFICko-NFICwt
Dnajc5	547.924	0.47121	0.140135	3.36254	0.00077228	0.00558609	NFICko-NFICwt
Ccdc6	313.536	-0.167251	0.152797	-1.0946	0.273692	0.443425	NFICko-NFICwt
Dhcr24	97.1024	-0.12632	0.23517	-0.537143	0.591169	0.740238	NFICko-NFICwt
Adcy3	40.3472	0.709287	0.24377	2.90966	0.00361825	0.0184243	NFICko-NFICwt
Dlat	188.138	0.221428	0.181366	1.22089	0.222129	0.3845	NFICko-NFICwt
Eif1b	163.14	0.0482552	0.166518	0.28979	0.771977	0.868809	NFICko-NFICwt
Tmem37	38.9745	0.64531	0.262756	2.45593	0.0140521	0.0510852	NFICko-NFICwt
Sf3b5	279.888	-0.552294	0.204752	-2.69738	0.00698884	0.0305281	NFICko-NFICwt
Lzic	55.6816	0.475858	0.225175	2.11328	0.0345768	0.0995178	NFICko-NFICwt
Gm16537	146.426	1.49888	0.325698	4.60205	4.18352e-06	8.45072e-05	NFICko-NFICwt
Pm20d1	89.5951	-0.182885	0.23376	-0.782363	0.434002	0.607415	NFICko-NFICwt
Micalcl	38.1432	-0.506767	0.301133	-1.68287	0.0924006	0.205758	NFICko-NFICwt
Map2k2	1191.1	-0.551497	0.195929	-2.81478	0.0048811	0.0232121	NFICko-NFICwt
Cep89	61.2518	-0.234794	0.245138	-0.957802	0.338163	0.514345	NFICko-NFICwt
Slc1a5	1035.98	0.599164	0.189875	3.15556	0.0016019	0.00988526	NFICko-NFICwt
Bex4	6.76347	0.669727	0.406719	1.64666	0.0996283	0.217448	NFICko-NFICwt
Tkt	1410.03	0.723994	0.28548	2.53606	0.0112109	0.04363	NFICko-NFICwt
Ylpm1	148.362	0.236085	0.175772	1.34313	0.179229	0.3299	NFICko-NFICwt
Bank1	30.0029	1.4565	0.311083	4.68204	2.84032e-06	6.31699e-05	NFICko-NFICwt
Higd2a	276.303	-0.601942	0.147903	-4.06983	4.70475e-05	0.000603667	NFICko-NFICwt
Gm21948	201.136	-0.238762	0.216427	-1.1032	0.26994	0.439026	NFICko-NFICwt
Sgta	429.239	-0.0972665	0.222651	-0.436856	0.662216	0.791825	NFICko-NFICwt
Pla2g6	156.863	-0.0360337	0.168302	-0.214102	0.830468	0.90521	NFICko-NFICwt
Cenpt	13.7912	0.596329	0.344953	1.72872	0.0838587	0.192414	NFICko-NFICwt
Cyhr1	460.023	-0.296021	0.14571	-2.03158	0.0421965	0.115207	NFICko-NFICwt
8030462N17Rik	50.6877	0.119672	0.280126	0.427207	0.669228	0.796053	NFICko-NFICwt
Tnip1	144.69	-0.0677023	0.192316	-0.352036	0.724811	0.837034	NFICko-NFICwt
Brd3	227.038	-0.137511	0.155425	-0.884743	0.376295	0.55405	NFICko-NFICwt
Txnrd3	52.992	-0.591544	0.251587	-2.35125	0.0187106	0.0631574	NFICko-NFICwt
Col14a1	355.48	0.52784	0.192378	2.74376	0.0060739	0.0274272	NFICko-NFICwt
Vars	1253.01	0.20334	0.148194	1.37213	0.170024	0.3172	NFICko-NFICwt
Zfp428	17.8196	-0.160151	0.316259	-0.506392	0.612581	0.75687	NFICko-NFICwt
L3mbtl2	113.681	-0.144753	0.184135	-0.786122	0.431796	0.605637	NFICko-NFICwt
Cct3	604.395	0.527819	0.177534	2.97306	0.00294851	0.0158111	NFICko-NFICwt
Serpina3n	123.934	0.544376	0.41831	1.30137	0.193132	0.348555	NFICko-NFICwt
Hexdc	36.2191	-0.164947	0.281967	-0.584985	0.558558	0.713139	NFICko-NFICwt
Tmem214	1604.2	-0.0641986	0.125599	-0.51114	0.609253	0.754096	NFICko-NFICwt
Adam33	27.5381	0.456309	0.340498	1.34012	0.180205	0.331253	NFICko-NFICwt
Glycam1	3.21031	1.57458	0.414743	3.79652	0.000146743	0.00151263	NFICko-NFICwt
Nvl	127.53	0.302278	0.202614	1.49189	0.135728	0.269627	NFICko-NFICwt
Sirt5	38.3688	-0.475644	0.255887	-1.85881	0.0630544	0.155992	NFICko-NFICwt
Slc25a11	454.358	-0.611221	0.182985	-3.34028	0.000836946	0.00594064	NFICko-NFICwt
Poc1a	18.0872	-0.646887	0.348251	-1.85753	0.0632358	0.156337	NFICko-NFICwt
Fam117a	180.279	-0.423782	0.163697	-2.58882	0.00963045	0.0389356	NFICko-NFICwt
Ambra1	166.876	0.213947	0.17465	1.225	0.220574	0.382942	NFICko-NFICwt
Ppp1r15a	232.758	-0.0992956	0.224916	-0.44148	0.658866	0.789964	NFICko-NFICwt
Pkdcc	211.613	0.505163	0.173174	2.91708	0.00353327	0.0180836	NFICko-NFICwt
Myo10	288.521	-0.353779	0.164174	-2.1549	0.0311699	0.0922196	NFICko-NFICwt
Zranb2	121.361	-0.0835288	0.169629	-0.49242	0.622422	0.763907	NFICko-NFICwt
Rab6a	235.596	0.465209	0.170947	2.72136	0.00650144	0.028954	NFICko-NFICwt
Yif1a	459.063	-0.561437	0.15177	-3.69926	0.000216231	0.00208014	NFICko-NFICwt
Cryzl2	73.6366	-0.0722841	0.224098	-0.322556	0.747031	0.851706	NFICko-NFICwt
Mfap5	157.015	0.424484	0.19398	2.18829	0.0286487	0.086742	NFICko-NFICwt
Slc25a24	39.1547	0.760864	0.279371	2.72349	0.00645959	0.0288134	NFICko-NFICwt
Spata5l1	47.0898	-0.288772	0.258983	-1.11502	0.264842	0.43282	NFICko-NFICwt
Aurka	18.9708	-0.586147	0.313994	-1.86675	0.0619371	0.154024	NFICko-NFICwt
Oas1a	11.3318	0.24322	0.361539	0.672737	0.501114	0.66684	NFICko-NFICwt
Grcc10	398.554	-0.415277	0.243072	-1.70845	0.0875524	0.197919	NFICko-NFICwt
Epc1	129.439	-0.137891	0.186184	-0.740617	0.458926	0.628866	NFICko-NFICwt
Rnf166	225.56	-0.170378	0.170287	-1.00053	0.317053	0.491981	NFICko-NFICwt
Ctsl	3485.56	-0.0995895	0.111237	-0.895288	0.370633	0.548059	NFICko-NFICwt
Art3	58.5661	1.76301	0.31701	5.56138	2.67648e-08	1.26461e-06	NFICko-NFICwt
Ppp1r18	112.171	1.08958	0.188768	5.77206	7.83088e-09	4.61017e-07	NFICko-NFICwt
Siva1	36.0481	-0.153293	0.289284	-0.529905	0.596178	0.743443	NFICko-NFICwt
Osgep	74.0443	-0.141214	0.213656	-0.660938	0.508652	0.673289	NFICko-NFICwt
Myl6	165.995	-0.317048	0.219864	-1.44202	0.149298	0.288459	NFICko-NFICwt
Cnnm3	135.042	-0.636284	0.216204	-2.94298	0.00325065	0.0170249	NFICko-NFICwt
Abcg2	28.4122	0.692093	0.290281	2.38422	0.0171153	0.0590297	NFICko-NFICwt
Mapk8ip1	203.856	-0.358261	0.160729	-2.22898	0.0258156	0.0801937	NFICko-NFICwt
Atp5g1	23.8666	-0.770397	0.300288	-2.56553	0.0103018	0.0410024	NFICko-NFICwt
Supt4a	50.125	-0.431848	0.24717	-1.74717	0.0806078	0.187178	NFICko-NFICwt
Atp6v1g1	69.0479	-0.482805	0.221133	-2.18332	0.0290119	0.0875048	NFICko-NFICwt
Hscb	43.1789	-0.705303	0.247841	-2.84578	0.00443021	0.0215045	NFICko-NFICwt
Efnb2	38.5123	0.233828	0.244017	0.958243	0.33794	0.51422	NFICko-NFICwt
Flcn	183.084	-0.348538	0.161326	-2.16046	0.0307373	0.0913573	NFICko-NFICwt
Fdxr	46.3852	-0.669694	0.240604	-2.78338	0.0053795	0.0249523	NFICko-NFICwt
Sh3tc1	92.3708	0.835183	0.211028	3.95769	7.56786e-05	0.000887269	NFICko-NFICwt
Bhlha15	6365.56	-0.638435	0.144436	-4.42018	9.86176e-06	0.000171889	NFICko-NFICwt
Ndfip1	679.576	-0.305739	0.146667	-2.08458	0.0371075	0.104453	NFICko-NFICwt
Ptprs	74.6121	1.25105	0.211365	5.91892	3.24067e-09	2.1754e-07	NFICko-NFICwt
Mmp15	252.633	-0.179951	0.178077	-1.01052	0.312245	0.487313	NFICko-NFICwt
Eif4a1	329.959	0.0320527	0.188676	0.169882	0.865103	0.925357	NFICko-NFICwt
Rhbdd1	191.078	0.00584815	0.252217	0.023187	0.981501	0.989682	NFICko-NFICwt
Tmem134	545.218	-0.44884	0.202517	-2.21631	0.0266704	0.0822911	NFICko-NFICwt
Abhd12	256.99	-0.377114	0.186063	-2.02681	0.0426817	0.116078	NFICko-NFICwt
Acss2	141.591	1.22592	0.257957	4.75244	2.0098e-06	4.72775e-05	NFICko-NFICwt
Tmem87a	78.587	-0.0972287	0.206412	-0.471041	0.637611	0.77546	NFICko-NFICwt
Alas2	79.13	1.02421	0.423295	2.4196	0.0155376	0.0549127	NFICko-NFICwt
Wfdc1	40.5217	0.784043	0.252896	3.10026	0.00193353	0.0114319	NFICko-NFICwt
6430562O15Rik	32.2434	0.0659008	0.260524	0.252954	0.800303	0.886372	NFICko-NFICwt
Actr1a	563.011	-0.0228647	0.146913	-0.155634	0.876322	0.93219	NFICko-NFICwt
S100a4	72.0225	0.889211	0.268724	3.30901	0.000936273	0.00649901	NFICko-NFICwt
Rnf145	227.934	0.663222	0.230337	2.87935	0.00398497	0.0198509	NFICko-NFICwt
C8g	6.76211	0.0434665	0.398124	0.109178	0.913061	0.952966	NFICko-NFICwt
Atxn1l	152.577	0.413203	0.183911	2.24675	0.0246559	0.0774869	NFICko-NFICwt
Efemp2	94.6789	0.794075	0.213144	3.72554	0.000194898	0.00190723	NFICko-NFICwt
Psmg4	21.813	-0.274227	0.317823	-0.86283	0.388231	0.565643	NFICko-NFICwt
Cd72	34.3733	0.395698	0.311114	1.27188	0.203417	0.362331	NFICko-NFICwt
Mad2l2	47.8948	-0.440095	0.227309	-1.93611	0.0528542	0.136814	NFICko-NFICwt
Golph3	573.191	-0.0497228	0.163739	-0.303671	0.761378	0.861638	NFICko-NFICwt
Pkd2	171.427	0.427137	0.178652	2.39089	0.0168075	0.058205	NFICko-NFICwt
BC048403	40.8255	-0.282921	0.258369	-1.09503	0.273505	0.443318	NFICko-NFICwt
Ltbp2	36.831	2.06941	0.301357	6.86699	6.55696e-12	1.031e-09	NFICko-NFICwt
Pus1	244.295	-0.000745859	0.149069	-0.00500345	0.996008	0.997821	NFICko-NFICwt
Ndufb9	1737.08	-0.630441	0.189583	-3.3254	0.000882918	0.00619506	NFICko-NFICwt
Smndc1	65.1269	0.159368	0.242541	0.657078	0.51113	0.675271	NFICko-NFICwt
H2-Ke6	225.129	-0.274081	0.196584	-1.39422	0.163251	0.307587	NFICko-NFICwt
Pura	61.3569	0.129898	0.232568	0.558539	0.576477	0.728169	NFICko-NFICwt
Arhgef40	66.5963	0.626839	0.236442	2.65113	0.00802228	0.0340336	NFICko-NFICwt
Dennd4c	109.224	0.401842	0.273753	1.4679	0.142132	0.278421	NFICko-NFICwt
Nqo2	52.5596	-0.396166	0.228176	-1.73623	0.0825237	0.190382	NFICko-NFICwt
Ptpn14	159.941	0.671973	0.187368	3.58638	0.000335297	0.00293425	NFICko-NFICwt
Decr2	110.25	-0.388062	0.196017	-1.97973	0.0477336	0.126243	NFICko-NFICwt
Topbp1	81.0566	-0.0358079	0.212189	-0.168755	0.865989	0.92578	NFICko-NFICwt
Id3	118.268	1.00947	0.195547	5.16231	2.43926e-07	7.96851e-06	NFICko-NFICwt
Pkn1	465.217	-0.44066	0.154242	-2.85693	0.00427758	0.0209204	NFICko-NFICwt
Coasy	387.15	-0.70838	0.134235	-5.27716	1.31199e-07	4.81184e-06	NFICko-NFICwt
Frrs1	35.1031	-0.449905	0.260796	-1.72512	0.0845054	0.193584	NFICko-NFICwt
Gpr180	332.232	-0.0875341	0.16556	-0.528716	0.597002	0.744073	NFICko-NFICwt
Ssb	234.544	0.219054	0.166236	1.31773	0.187593	0.340744	NFICko-NFICwt
Cxcr3	8.16443	1.16367	0.392969	2.96122	0.00306423	0.0162731	NFICko-NFICwt
Rundc1	352.971	0.0213752	0.25561	0.0836245	0.933355	0.964274	NFICko-NFICwt
Slc2a4	97.4126	1.2561	0.423015	2.96939	0.00298392	0.0159543	NFICko-NFICwt
Rassf3	387.745	-0.408664	0.139338	-2.93289	0.00335819	0.0174718	NFICko-NFICwt
Pon1	42.6882	0.151582	0.29683	0.510669	0.609583	0.754288	NFICko-NFICwt
Trp53inp2	825.428	-0.477231	0.197314	-2.41863	0.0155789	0.0550234	NFICko-NFICwt
Atg14	70.4758	-0.808649	0.222051	-3.64172	0.000270823	0.00248251	NFICko-NFICwt
Zfp874a	34.0328	-0.358798	0.318813	-1.12542	0.260412	0.428531	NFICko-NFICwt
Stx1a	33.27	0.268364	0.384576	0.697818	0.485291	0.6545	NFICko-NFICwt
Narf	148.038	-0.464265	0.176255	-2.63406	0.00843716	0.0353712	NFICko-NFICwt
Rrp12	178.907	0.629732	0.188127	3.34738	0.0008158	0.00584329	NFICko-NFICwt
Fam213a	193.496	0.794163	0.258673	3.07014	0.00213961	0.0123843	NFICko-NFICwt
Ttpal	116.557	0.65049	0.18224	3.56941	0.000357784	0.00307963	NFICko-NFICwt
Nbl1	403.339	0.921639	0.210599	4.37627	1.20725e-05	0.000201985	NFICko-NFICwt
Rnase6	15.2887	0.674754	0.366457	1.84129	0.0655789	0.160654	NFICko-NFICwt
Ccdc34	17.7613	0.190134	0.318433	0.597091	0.550447	0.706031	NFICko-NFICwt
Cbarp	59.2349	-0.0798878	0.232114	-0.344175	0.730715	0.841271	NFICko-NFICwt
Egf	943.446	-0.832819	0.145983	-5.70489	1.16421e-08	6.55147e-07	NFICko-NFICwt
Cpz	47.7787	1.26154	0.271029	4.65464	3.2454e-06	7.0056e-05	NFICko-NFICwt
Cd14	73.9128	0.667463	0.239123	2.79129	0.00524983	0.02456	NFICko-NFICwt
Rasgrp4	65.3219	0.125638	0.255718	0.491316	0.623203	0.764354	NFICko-NFICwt
Ubfd1	453.271	0.453224	0.207443	2.18481	0.0289026	0.0872706	NFICko-NFICwt
Tpd52	504.795	-0.474046	0.140835	-3.36595	0.000762796	0.00555142	NFICko-NFICwt
Traf6	139.182	0.189022	0.205339	0.920538	0.357292	0.534142	NFICko-NFICwt
Fbxl19	58.9579	-0.246353	0.215483	-1.14326	0.252932	0.420496	NFICko-NFICwt
Kif1b	710.484	-0.414366	0.14258	-2.90619	0.00365854	0.0185865	NFICko-NFICwt
Aspscr1	218.602	-0.592831	0.234262	-2.53063	0.0113859	0.0440343	NFICko-NFICwt
Bgn	798.309	0.489762	0.188617	2.5966	0.00941508	0.0382616	NFICko-NFICwt
Usp46	113.988	-0.404326	0.193418	-2.09043	0.0365793	0.103442	NFICko-NFICwt
Rusc1	175.69	-0.0419333	0.176923	-0.237014	0.812646	0.894016	NFICko-NFICwt
Pcdhga8	245.641	0.20398	0.144864	1.40808	0.159108	0.301814	NFICko-NFICwt
Kcnab3	26.3529	-0.601435	0.316027	-1.90311	0.057026	0.144756	NFICko-NFICwt
Pink1	995.732	-0.604146	0.150673	-4.00966	6.0806e-05	0.000743792	NFICko-NFICwt
Parp14	99.3388	0.479889	0.219822	2.18308	0.0290296	0.0875341	NFICko-NFICwt
Pard3	177.272	-0.28064	0.227763	-1.23216	0.217889	0.380029	NFICko-NFICwt
Tle6	655.589	0.461205	0.189301	2.43636	0.0148358	0.0531474	NFICko-NFICwt
Gpc4	102.5	-0.102894	0.180012	-0.571598	0.567594	0.72023	NFICko-NFICwt
Taf6l	42.3677	-0.0540352	0.258474	-0.209055	0.834406	0.907006	NFICko-NFICwt
Orai1	68.0564	-0.365109	0.212072	-1.72163	0.0851372	0.194496	NFICko-NFICwt
Siglec1	95.6031	0.876605	0.207682	4.22091	2.43323e-05	0.000352004	NFICko-NFICwt
Trim3	74.0485	-0.0978367	0.213035	-0.459252	0.646053	0.78132	NFICko-NFICwt
Cby1	38.2431	0.0997478	0.265586	0.375577	0.707232	0.824604	NFICko-NFICwt
Iqgap1	701.216	0.632332	0.143172	4.4166	1.00265e-05	0.000173557	NFICko-NFICwt
Cldn6	35.8462	-0.501386	0.285416	-1.75669	0.0789714	0.184241	NFICko-NFICwt
Tcf4	162.435	0.0458378	0.174099	0.263286	0.79233	0.881953	NFICko-NFICwt
Elp3	327.516	-0.0573704	0.145042	-0.395542	0.692443	0.814086	NFICko-NFICwt
Lrrc41	410.35	-0.0354003	0.151626	-0.233471	0.815396	0.895788	NFICko-NFICwt
Neurl3	34.519	0.280621	0.27509	1.02011	0.307677	0.482098	NFICko-NFICwt
Mbtd1	66.1733	-0.338321	0.255612	-1.32357	0.185646	0.338607	NFICko-NFICwt
Ggcx	96.1273	0.545375	0.196133	2.78064	0.00542523	0.0250846	NFICko-NFICwt
Hcar1	43.4225	1.42991	0.326267	4.38264	1.17248e-05	0.00019767	NFICko-NFICwt
Ccdc66	22.9251	0.514824	0.314617	1.63635	0.101766	0.220844	NFICko-NFICwt
Atpaf2	120.526	-0.0785833	0.201944	-0.389133	0.697177	0.816968	NFICko-NFICwt
Zbtb1	51.2572	0.251171	0.281665	0.891736	0.372534	0.550007	NFICko-NFICwt
Zfp580	9.2533	-0.0973372	0.405697	-0.239926	0.810387	0.892314	NFICko-NFICwt
Snx30	78.1451	0.231456	0.228989	1.01077	0.312125	0.487264	NFICko-NFICwt
Psmb8	120.064	0.876048	0.212291	4.12664	3.68096e-05	0.00049359	NFICko-NFICwt
Plpp1	93.3252	0.214097	0.225209	0.950659	0.341777	0.518023	NFICko-NFICwt
Tigar	33.755	0.715043	0.306452	2.33329	0.0196329	0.065576	NFICko-NFICwt
Iars2	288.714	-0.203095	0.16729	-1.21403	0.224737	0.387674	NFICko-NFICwt
Dnajc19	42.7853	-0.585674	0.246604	-2.37496	0.0175508	0.0600425	NFICko-NFICwt
Tusc3	98.8536	0.339436	0.203217	1.67031	0.0948582	0.209953	NFICko-NFICwt
Mtif2	59.3281	0.00473172	0.266807	0.0177346	0.985851	0.992341	NFICko-NFICwt
Matn4	333.446	-0.462454	0.19819	-2.33338	0.019628	0.065576	NFICko-NFICwt
Hemk1	64.5554	-0.77206	0.254171	-3.03756	0.00238503	0.0134719	NFICko-NFICwt
Lrrfip1	170.002	0.048622	0.162509	0.299196	0.76479	0.863812	NFICko-NFICwt
Trak2	282.075	0.0351255	0.153252	0.229202	0.818712	0.897234	NFICko-NFICwt
Ptf1a	964.708	-1.03484	0.215746	-4.79655	1.61419e-06	3.94903e-05	NFICko-NFICwt
Lgals12	228.951	0.40985	0.235331	1.74159	0.0815802	0.188784	NFICko-NFICwt
Mkks	98.7797	-0.121292	0.202236	-0.599753	0.548671	0.704831	NFICko-NFICwt
Ikbke	40.7611	0.269609	0.271384	0.993458	0.320487	0.495957	NFICko-NFICwt
Slc35b3	45.6361	-0.122568	0.273311	-0.448456	0.653824	0.786318	NFICko-NFICwt
Snf8	149.349	-0.568571	0.242961	-2.34017	0.0192748	0.0645957	NFICko-NFICwt
Tmem219	356.973	-0.560322	0.190291	-2.94456	0.00323416	0.0169547	NFICko-NFICwt
Il1r1	88.5799	1.03191	0.22937	4.49887	6.8315e-06	0.00012493	NFICko-NFICwt
Mybbp1a	815.46	0.719325	0.164678	4.36807	1.25351e-05	0.00020803	NFICko-NFICwt
Nup54	39.147	-0.0103046	0.253863	-0.0405913	0.967622	0.982427	NFICko-NFICwt
Tsc2	421.524	-0.13599	0.161331	-0.842924	0.399271	0.576016	NFICko-NFICwt
BC029722	127.502	-0.364983	0.191724	-1.90369	0.0569509	0.144697	NFICko-NFICwt
Ncstn	362.411	0.142263	0.145818	0.975621	0.329252	0.505294	NFICko-NFICwt
Slc38a2	1520.02	-0.426717	0.192246	-2.21964	0.0264434	0.0817051	NFICko-NFICwt
Ewsr1	202.332	-0.218059	0.165043	-1.32122	0.186427	0.33946	NFICko-NFICwt
B3gnt8	14.5714	0.0564372	0.397009	0.142156	0.886957	0.938173	NFICko-NFICwt
Cyfip2	646.485	-0.726808	0.198141	-3.66814	0.000244319	0.00230192	NFICko-NFICwt
Ndufaf3	74.2997	-0.33264	0.217188	-1.53158	0.125627	0.255879	NFICko-NFICwt
Aldh1a1	410.258	-0.0276352	0.162054	-0.170531	0.864593	0.925095	NFICko-NFICwt
Higd1a	44.7014	-0.236535	0.238785	-0.99058	0.321891	0.497291	NFICko-NFICwt
Psmd7	465.318	-0.117585	0.177463	-0.662589	0.507594	0.672364	NFICko-NFICwt
Ttc14	60.0551	0.141408	0.279051	0.506745	0.612334	0.756741	NFICko-NFICwt
Etfa	296.564	-0.141117	0.220836	-0.639013	0.522814	0.683846	NFICko-NFICwt
Phf21a	86.3444	-0.279701	0.194306	-1.43949	0.150012	0.289581	NFICko-NFICwt
Dennd1b	75.8622	-0.075986	0.232234	-0.327196	0.74352	0.849285	NFICko-NFICwt
Slc25a13	76.0575	-0.218325	0.247934	-0.880578	0.378546	0.556175	NFICko-NFICwt
Crebzf	161.688	0.0442209	0.190154	0.232553	0.816108	0.896124	NFICko-NFICwt
Kif2a	50.5615	0.0642343	0.286693	0.224053	0.822716	0.899843	NFICko-NFICwt
Exosc5	294.256	-0.500409	0.194697	-2.5702	0.0101641	0.0405568	NFICko-NFICwt
Zdhhc20	98.8696	-0.00746309	0.190123	-0.039254	0.968688	0.982974	NFICko-NFICwt
Cacul1	222.162	-0.108148	0.162188	-0.666806	0.504896	0.670197	NFICko-NFICwt
Efl1	83.8642	-0.0471266	0.193723	-0.243268	0.807798	0.890829	NFICko-NFICwt
Dgcr8	62.4726	0.232612	0.222033	1.04765	0.294802	0.46866	NFICko-NFICwt
Exoc3	206.132	0.0906711	0.163649	0.554059	0.579538	0.730411	NFICko-NFICwt
Mdm4	101.32	0.38398	0.203468	1.88717	0.059137	0.148605	NFICko-NFICwt
Ywhaz	256.566	-0.153902	0.169334	-0.908866	0.363421	0.540661	NFICko-NFICwt
Metrnl	125.934	0.306702	0.302496	1.01391	0.310627	0.485453	NFICko-NFICwt
BC037034	142.716	-0.267926	0.18264	-1.46696	0.142387	0.278823	NFICko-NFICwt
Mrpl44	150.758	-0.0704681	0.170353	-0.41366	0.679123	0.803316	NFICko-NFICwt
Ptprj	261.866	-0.334158	0.18406	-1.81548	0.0694496	0.167375	NFICko-NFICwt
Zfp3	9.08708	0.590631	0.406832	1.45178	0.146562	0.284383	NFICko-NFICwt
Taok3	135.81	0.331807	0.168839	1.96523	0.0493874	0.129763	NFICko-NFICwt
Bod1l	144.547	0.236584	0.212384	1.11395	0.265301	0.433338	NFICko-NFICwt
Gpatch2l	109.885	0.318871	0.196587	1.62203	0.104796	0.22595	NFICko-NFICwt
Dmxl1	88.4389	0.547093	0.323827	1.68946	0.0911306	0.203418	NFICko-NFICwt
Phka1	59.7108	-0.0591397	0.22559	-0.262156	0.793201	0.882103	NFICko-NFICwt
Avpi1	108.77	-0.398922	0.234534	-1.70091	0.088959	0.200235	NFICko-NFICwt
Mepce	207.105	-0.457477	0.171573	-2.66637	0.00766747	0.0327938	NFICko-NFICwt
Sst	153.819	0.254801	0.402388	0.633222	0.526589	0.687551	NFICko-NFICwt
Nedd8	413.674	-0.354404	0.205468	-1.72486	0.0845522	0.193601	NFICko-NFICwt
Vps39	175.089	-0.227275	0.173153	-1.31257	0.189328	0.343097	NFICko-NFICwt
Doc2a	49.9925	-0.175646	0.248647	-0.706408	0.479934	0.649809	NFICko-NFICwt
Mapk9	296.721	-0.334592	0.182039	-1.83802	0.0660593	0.161503	NFICko-NFICwt
Mpv17	140.659	0.0622132	0.193944	0.320778	0.748378	0.852358	NFICko-NFICwt
Sgsh	76.3414	0.170109	0.202879	0.838476	0.401763	0.578474	NFICko-NFICwt
Morf4l2	461.591	0.374108	0.177958	2.10223	0.0355328	0.1015	NFICko-NFICwt
Rpa3	10.6396	-0.197881	0.382639	-0.517148	0.605053	0.751131	NFICko-NFICwt
Rpusd1	44.8443	-0.0530692	0.266469	-0.199157	0.84214	0.911516	NFICko-NFICwt
Habp2	596.581	-0.472179	0.157471	-2.99852	0.00271297	0.0148519	NFICko-NFICwt
Trappc8	167.615	0.0565053	0.306712	0.184229	0.853834	0.919661	NFICko-NFICwt
Plekha2	92.2729	0.631036	0.232416	2.71511	0.00662532	0.0292807	NFICko-NFICwt
A130010J15Rik	88.1165	-0.318498	0.250957	-1.26913	0.204394	0.363517	NFICko-NFICwt
Hs1bp3	58.0493	-0.27443	0.211651	-1.29661	0.194765	0.350927	NFICko-NFICwt
Myo5c	475.21	-0.472285	0.166591	-2.835	0.00458254	0.0221348	NFICko-NFICwt
Pfas	120.64	0.389625	0.230769	1.68838	0.0913386	0.203799	NFICko-NFICwt
1810021B22Rik	12.279	-0.439862	0.367401	-1.19723	0.231218	0.396059	NFICko-NFICwt
Lin37	204.014	-0.706941	0.187192	-3.77655	0.000159018	0.00161348	NFICko-NFICwt
Ophn1	50.2348	0.381465	0.247667	1.54023	0.123503	0.252817	NFICko-NFICwt
Cul4a	406.036	-0.199927	0.180972	-1.10474	0.269271	0.438198	NFICko-NFICwt
Unc119	65.2431	0.814071	0.232413	3.50269	0.000460583	0.00376154	NFICko-NFICwt
Otud1	32.4301	-0.232061	0.273852	-0.847394	0.396775	0.573618	NFICko-NFICwt
Mertk	58.7131	0.878798	0.248823	3.53181	0.000412718	0.00344997	NFICko-NFICwt
Gnl3l	106.904	0.26639	0.210112	1.26785	0.204853	0.364157	NFICko-NFICwt
Mapkap1	218.457	-0.279745	0.144535	-1.93549	0.0529302	0.136947	NFICko-NFICwt
Ifnar2	162.923	0.34233	0.163093	2.09898	0.0358189	0.102079	NFICko-NFICwt
Aldh1b1	46.018	0.00671496	0.269944	0.0248753	0.980154	0.989321	NFICko-NFICwt
Zcchc4	20.5244	-0.0173985	0.308449	-0.0564064	0.955018	0.975577	NFICko-NFICwt
Fbxo28	178.198	-0.0790742	0.203028	-0.389475	0.696925	0.816853	NFICko-NFICwt
Mrpl57	212.608	-0.655191	0.182172	-3.59655	0.000322468	0.00284231	NFICko-NFICwt
Gnpda2	24.9447	0.251272	0.302962	0.829383	0.406887	0.583258	NFICko-NFICwt
Armcx2	100.917	0.685858	0.192297	3.56666	0.000361562	0.00310486	NFICko-NFICwt
Ralgapa2	184.662	0.246369	0.266804	0.923406	0.355795	0.532919	NFICko-NFICwt
Ddx10	60.1793	0.171561	0.210553	0.814813	0.41518	0.591066	NFICko-NFICwt
Sephs2	1476.5	-0.209046	0.153746	-1.35968	0.17393	0.322683	NFICko-NFICwt
Nudt7	30.1285	0.619917	0.307041	2.019	0.0434867	0.117773	NFICko-NFICwt
Tmem129	164.231	-0.167464	0.172311	-0.971868	0.331116	0.506779	NFICko-NFICwt
Mpi	146.488	-0.277133	0.172219	-1.60919	0.107575	0.230028	NFICko-NFICwt
Vnn1	19.2129	0.89554	0.381343	2.34838	0.018855	0.0634592	NFICko-NFICwt
Tmem57	366.808	-0.118053	0.135137	-0.873579	0.382348	0.559668	NFICko-NFICwt
Jagn1	327.49	-0.170339	0.154673	-1.10128	0.270773	0.439861	NFICko-NFICwt
Fam174b	2327.21	-0.373632	0.183005	-2.04166	0.0411856	0.112986	NFICko-NFICwt
Ints10	106.316	0.245789	0.205401	1.19663	0.231452	0.396275	NFICko-NFICwt
Dda1	267.043	0.10185	0.218513	0.466107	0.641139	0.77786	NFICko-NFICwt
Tnpo3	385.732	0.115514	0.152595	0.756992	0.449055	0.620593	NFICko-NFICwt
Hoxb6	19.777	1.03488	0.386955	2.67442	0.00748595	0.0321365	NFICko-NFICwt
Rbm43	28.707	0.492766	0.28133	1.75156	0.0798502	0.185772	NFICko-NFICwt
Kansl1	185.328	0.196762	0.176287	1.11614	0.264361	0.43265	NFICko-NFICwt
Anapc7	122.797	-0.292781	0.17571	-1.66628	0.0956582	0.211278	NFICko-NFICwt
Ppfibp1	169.491	0.443356	0.179482	2.47021	0.0135035	0.0497858	NFICko-NFICwt
Cry1	133.954	0.824596	0.24356	3.3856	0.000710221	0.00526166	NFICko-NFICwt
Ddx54	786.882	-0.370641	0.149641	-2.47687	0.0132538	0.0493111	NFICko-NFICwt
Trim50	45.5574	-1.06821	0.282947	-3.7753	0.000159815	0.00162008	NFICko-NFICwt
Prkcd	170.594	0.528147	0.170908	3.09024	0.00199995	0.0117397	NFICko-NFICwt
Rce1	114.535	-0.296172	0.186394	-1.58896	0.11207	0.237219	NFICko-NFICwt
Psmb7	382.556	-0.308547	0.152067	-2.02901	0.0424569	0.115581	NFICko-NFICwt
Snx6	195.23	0.158657	0.166686	0.951835	0.341181	0.517463	NFICko-NFICwt
Abca1	291.067	0.791223	0.261572	3.02488	0.00248734	0.0139213	NFICko-NFICwt
Zfp444	67.3072	-0.197839	0.221543	-0.893004	0.371855	0.549276	NFICko-NFICwt
Nrm	13.0484	0.708384	0.352147	2.01162	0.0442604	0.119308	NFICko-NFICwt
Ocln	185.268	-0.429312	0.22854	-1.8785	0.0603132	0.150633	NFICko-NFICwt
Gdf15	34.8791	0.919616	0.373838	2.45993	0.0138963	0.0507578	NFICko-NFICwt
Lag3	11.5625	0.652557	0.385941	1.69082	0.0908707	0.203167	NFICko-NFICwt
Ccdc58	38.6876	-0.311112	0.26239	-1.18569	0.235746	0.400329	NFICko-NFICwt
Mxd3	26.8357	-0.657628	0.296386	-2.21882	0.0264989	0.0818536	NFICko-NFICwt
Nnt	463.521	-0.187227	0.238904	-0.783691	0.433221	0.606678	NFICko-NFICwt
2610507I01Rik	38.0046	-0.0757385	0.283326	-0.267319	0.789224	0.880836	NFICko-NFICwt
Cox8b	11.4337	1.93591	0.397907	4.86521	1.14333e-06	2.96861e-05	NFICko-NFICwt
Ugt2b34	210.517	-0.725533	0.240208	-3.02043	0.00252414	0.0140843	NFICko-NFICwt
Ptms	2129.12	-1.00805	0.21021	-4.79546	1.62298e-06	3.96173e-05	NFICko-NFICwt
Ruvbl2	132.452	0.0509882	0.192511	0.264859	0.791118	0.88147	NFICko-NFICwt
Rasa4	27.7597	1.05665	0.312469	3.38162	0.00072061	0.00532072	NFICko-NFICwt
Spc24	37.0209	-0.82513	0.322014	-2.56241	0.0103949	0.0412833	NFICko-NFICwt
Rabl2	29.0171	0.027441	0.288392	0.0951517	0.924194	0.959199	NFICko-NFICwt
Xdh	346.851	0.941384	0.192529	4.88957	1.01058e-06	2.69381e-05	NFICko-NFICwt
Gsta4	29.1053	0.797649	0.295528	2.69906	0.00695349	0.0303894	NFICko-NFICwt
Cnot9	121.637	-0.389534	0.194181	-2.00604	0.0448525	0.120434	NFICko-NFICwt
H2-Q4	117.577	0.849382	0.200219	4.24227	2.21274e-05	0.000326542	NFICko-NFICwt
S1pr2	51.5323	-0.165402	0.257133	-0.643253	0.52006	0.68175	NFICko-NFICwt
Crk	453.533	0.22596	0.198343	1.13924	0.254605	0.422512	NFICko-NFICwt
Myl12b	292.695	-0.155221	0.185357	-0.837417	0.402358	0.579103	NFICko-NFICwt
Fyttd1	169.628	0.106841	0.179458	0.595357	0.551605	0.707105	NFICko-NFICwt
Lrch1	53.8901	0.198194	0.244565	0.810392	0.417715	0.593447	NFICko-NFICwt
Rps12	10.6197	0.511058	0.373209	1.36936	0.170886	0.318375	NFICko-NFICwt
Ubiad1	106.033	0.424365	0.214342	1.97985	0.0477203	0.126243	NFICko-NFICwt
Adrm1	55.7229	-0.192519	0.250005	-0.770062	0.441263	0.613599	NFICko-NFICwt
1110032A03Rik	114.198	-0.224787	0.1881	-1.19504	0.232072	0.396844	NFICko-NFICwt
Mrpl11	202.616	-0.426727	0.183402	-2.32673	0.0199796	0.0664441	NFICko-NFICwt
Polg	298.766	-0.134388	0.139316	-0.964631	0.33473	0.510784	NFICko-NFICwt
Mbnl1	214.156	0.629388	0.218335	2.88268	0.00394313	0.0196806	NFICko-NFICwt
Acot11	111.99	-0.231344	0.225547	-1.0257	0.305033	0.479778	NFICko-NFICwt
Tuba1c	92.8807	-0.141715	0.253742	-0.5585	0.576503	0.728169	NFICko-NFICwt
Sdhaf2	114.415	0.17977	0.200278	0.897604	0.369396	0.546892	NFICko-NFICwt
Magi1	207.062	-0.354037	0.190986	-1.85374	0.0637767	0.157355	NFICko-NFICwt
Tbc1d2b	224.531	0.519205	0.155027	3.34914	0.000810637	0.00582525	NFICko-NFICwt
Dtx2	89.8605	0.000342988	0.211236	0.00162372	0.998704	0.99943	NFICko-NFICwt
Smg7	180.784	-0.0753846	0.173297	-0.435001	0.663561	0.792831	NFICko-NFICwt
Zfp623	100.984	-0.0911453	0.186335	-0.489149	0.624736	0.765808	NFICko-NFICwt
Ipo13	206.67	0.178703	0.182101	0.981342	0.326424	0.502726	NFICko-NFICwt
Ube4a	415.676	0.159415	0.210553	0.757126	0.448974	0.62056	NFICko-NFICwt
Tcf7	45.6151	0.112651	0.230767	0.488159	0.625437	0.766239	NFICko-NFICwt
Dctd	19.2614	0.461995	0.373576	1.23668	0.216205	0.378049	NFICko-NFICwt
Psma7	603.405	-0.18456	0.125561	-1.46988	0.141594	0.277517	NFICko-NFICwt
Creb1	103.567	-0.0506313	0.220444	-0.229678	0.818342	0.897144	NFICko-NFICwt
Itpripl1	45.1419	0.819281	0.252849	3.2402	0.00119446	0.00788014	NFICko-NFICwt
D730003I15Rik	9.14581	0.141678	0.376943	0.37586	0.707021	0.824572	NFICko-NFICwt
Cox7a2	710.048	-0.524031	0.144015	-3.63873	0.000273988	0.00249678	NFICko-NFICwt
Mier2	137.35	-0.0312573	0.201586	-0.155057	0.876776	0.932241	NFICko-NFICwt
1110038B12Rik	57.2362	0.261578	0.25014	1.04573	0.295687	0.469593	NFICko-NFICwt
Spdef	256.795	-0.950307	0.167296	-5.68039	1.34389e-08	7.36064e-07	NFICko-NFICwt
Phc2	310.148	0.0614525	0.190501	0.322584	0.74701	0.851706	NFICko-NFICwt
Pcbp3	35.023	0.188013	0.285184	0.65927	0.509723	0.6739	NFICko-NFICwt
Asap3	62.4834	-0.587705	0.223447	-2.63017	0.00853418	0.0357099	NFICko-NFICwt
Zfp821	31.8334	-0.472362	0.308565	-1.53084	0.12581	0.256157	NFICko-NFICwt
Kcnq1	530.091	-0.284334	0.123587	-2.30068	0.0214098	0.0700447	NFICko-NFICwt
Syde2	43.8388	0.308796	0.313178	0.986007	0.32413	0.499918	NFICko-NFICwt
Sp110	14.352	0.895112	0.355835	2.51552	0.0118857	0.0454623	NFICko-NFICwt
Ppic	988.408	-0.657542	0.160297	-4.10203	4.09537e-05	0.000538018	NFICko-NFICwt
P2ry6	43.2349	0.61865	0.283645	2.18107	0.029178	0.0878613	NFICko-NFICwt
Hgsnat	192.865	0.059331	0.172447	0.344054	0.730806	0.841271	NFICko-NFICwt
Pcdhgb2	247.239	0.219519	0.144616	1.51794	0.12903	0.260902	NFICko-NFICwt
Anxa7	450.779	-0.0644425	0.140502	-0.45866	0.646478	0.781495	NFICko-NFICwt
Tmem42	83.1108	-0.751451	0.211823	-3.54754	0.000388842	0.0032964	NFICko-NFICwt
Abcc3	78.7979	-0.435538	0.210894	-2.0652	0.0389044	0.107993	NFICko-NFICwt
Kif1c	1002.67	-0.0395764	0.191141	-0.207054	0.835968	0.907789	NFICko-NFICwt
Cd93	156.602	0.690165	0.221448	3.11659	0.00182953	0.0109523	NFICko-NFICwt
Tiparp	46.423	0.530759	0.309742	1.71356	0.0866104	0.196701	NFICko-NFICwt
Cops9	284.611	-0.509277	0.198574	-2.56467	0.0103275	0.0410686	NFICko-NFICwt
Rpl10a	77.444	0.375824	0.226306	1.66069	0.0967758	0.212826	NFICko-NFICwt
Tctn1	81.9991	1.09328	0.202238	5.40593	6.44748e-08	2.64852e-06	NFICko-NFICwt
Aatf	139.541	-0.249993	0.180292	-1.3866	0.165565	0.311041	NFICko-NFICwt
Txndc11	817.741	-0.250629	0.224319	-1.11729	0.26387	0.432283	NFICko-NFICwt
Pdf	159.079	0.1939	0.180579	1.07377	0.282926	0.454664	NFICko-NFICwt
Gtf2ird1	67.7891	-0.907682	0.21875	-4.14941	3.33332e-05	0.000456909	NFICko-NFICwt
Dscr3	101.38	0.165639	0.181832	0.910945	0.362324	0.539441	NFICko-NFICwt
Dennd1a	108.375	-0.123624	0.176846	-0.699045	0.484524	0.654048	NFICko-NFICwt
Abcg1	65.3705	0.539658	0.227772	2.36929	0.0178223	0.0608269	NFICko-NFICwt
Rps8	526.963	-0.479658	0.17121	-2.80158	0.00508526	0.0239553	NFICko-NFICwt
Nsun4	33.9779	0.0440506	0.285071	0.154525	0.877196	0.932367	NFICko-NFICwt
Gdpd1	43.6763	-0.489216	0.255568	-1.91423	0.055591	0.142227	NFICko-NFICwt
Snai1	18.3506	0.194031	0.324545	0.597857	0.549935	0.70577	NFICko-NFICwt
Ccdc69	13.5665	1.00485	0.363155	2.767	0.00565739	0.025897	NFICko-NFICwt
E2f2	32.7148	0.585363	0.298835	1.95882	0.0501338	0.131536	NFICko-NFICwt
Maz	587.336	-0.205862	0.14953	-1.37673	0.168596	0.315283	NFICko-NFICwt
Rpl34-ps1	1248.88	-0.256671	0.13288	-1.9316	0.0534084	0.137925	NFICko-NFICwt
Huwe1	774.894	0.362424	0.190199	1.9055	0.0567152	0.144202	NFICko-NFICwt
Slc39a13	163.026	0.0266601	0.176463	0.151081	0.879912	0.934313	NFICko-NFICwt
Cblc	34.4533	-0.576219	0.279319	-2.06294	0.039118	0.108421	NFICko-NFICwt
Matn2	137.982	0.293833	0.259138	1.13389	0.256842	0.425263	NFICko-NFICwt
Wrnip1	205.623	0.026861	0.16263	0.165166	0.868813	0.927569	NFICko-NFICwt
Zmat3	171.77	0.233062	0.183071	1.27307	0.202993	0.361785	NFICko-NFICwt
Ssna1	97.6541	-0.0899185	0.196159	-0.458395	0.646669	0.78151	NFICko-NFICwt
Atg4d	358.832	-0.627701	0.161252	-3.89268	9.91425e-05	0.00110584	NFICko-NFICwt
Kcnc3	40.308	0.119941	0.273797	0.438067	0.661338	0.791377	NFICko-NFICwt
Hps5	76.7006	0.358206	0.208122	1.72113	0.0852266	0.194619	NFICko-NFICwt
Rbm6	116.258	0.218528	0.189424	1.15364	0.248647	0.415708	NFICko-NFICwt
1700017B05Rik	79.0298	0.580764	0.226845	2.56018	0.0104617	0.0414888	NFICko-NFICwt
Fem1b	194.171	-0.266311	0.212712	-1.25198	0.210578	0.371566	NFICko-NFICwt
Cars2	129.311	-0.317488	0.212702	-1.49264	0.135531	0.269423	NFICko-NFICwt
Tnfsfm13	90.0071	0.387992	0.245935	1.57762	0.114653	0.240734	NFICko-NFICwt
Ajuba	37.2802	0.744908	0.337034	2.21018	0.0270924	0.0831966	NFICko-NFICwt
Ifi27l2b	11.9035	-0.466905	0.363445	-1.28467	0.198909	0.356295	NFICko-NFICwt
1110019D14Rik	29.2628	-1.02193	0.28346	-3.60518	0.000311936	0.00278015	NFICko-NFICwt
Fibp	149.675	-0.426449	0.192902	-2.2107	0.0270564	0.0831557	NFICko-NFICwt
Cadps2	80.4268	-0.408243	0.269078	-1.51719	0.129218	0.261117	NFICko-NFICwt
Ms4a8a	15.1762	0.914237	0.36408	2.51109	0.012036	0.0459129	NFICko-NFICwt
Upf1	457.334	-0.0648442	0.183304	-0.353752	0.723525	0.836075	NFICko-NFICwt
Fuca2	319.974	-0.543584	0.155182	-3.50287	0.000460267	0.00376154	NFICko-NFICwt
Carmil1	60.9618	-0.649263	0.241372	-2.68988	0.00714769	0.0310655	NFICko-NFICwt
Tmem131	681.266	-0.358913	0.202666	-1.77096	0.0765681	0.179884	NFICko-NFICwt
Rab5b	174.832	-0.0266888	0.195232	-0.136703	0.891266	0.94004	NFICko-NFICwt
Trib1	198.622	0.26434	0.224773	1.17603	0.239584	0.404971	NFICko-NFICwt
Sbf2	182.838	0.193493	0.245883	0.786933	0.431321	0.605434	NFICko-NFICwt
Slc16a6	364.255	-0.239475	0.167655	-1.42838	0.153184	0.293747	NFICko-NFICwt
Rere	353.773	0.126252	0.148166	0.8521	0.394158	0.570982	NFICko-NFICwt
Elmod2	75.06	0.110996	0.192697	0.576015	0.564605	0.718031	NFICko-NFICwt
Etfb	858.09	-0.419625	0.21877	-1.91811	0.0550969	0.141192	NFICko-NFICwt
Hmbox1	117.182	-0.0146246	0.207265	-0.07056	0.943748	0.970277	NFICko-NFICwt
Agpat3	506.089	-0.06046	0.143478	-0.42139	0.67347	0.798806	NFICko-NFICwt
Nrp	40.0539	-0.19365	0.282317	-0.68593	0.492757	0.661106	NFICko-NFICwt
Emc8	142.019	-0.0598731	0.201624	-0.296955	0.766501	0.864946	NFICko-NFICwt
Dgat2	448.513	1.11857	0.417529	2.67902	0.00738387	0.0318281	NFICko-NFICwt
Tinf2	50.122	-0.0551993	0.279671	-0.197372	0.843536	0.91214	NFICko-NFICwt
Prpf4	66.2398	0.0754279	0.253821	0.297169	0.766337	0.864856	NFICko-NFICwt
Pter	56.9065	-0.251089	0.241851	-1.03819	0.29918	0.473755	NFICko-NFICwt
Ndufa13	1238.79	-0.793536	0.231761	-3.42394	0.000617204	0.00470228	NFICko-NFICwt
Slc38a1	96.7746	0.936706	0.243945	3.83983	0.000123119	0.00130579	NFICko-NFICwt
Bmp1	203.156	0.657407	0.185215	3.54943	0.00038607	0.00327951	NFICko-NFICwt
Hspa4l	57.4386	1.1778	0.246977	4.76887	1.85265e-06	4.45323e-05	NFICko-NFICwt
Ppcs	56.4251	-0.127221	0.226268	-0.562258	0.57394	0.725765	NFICko-NFICwt
Pecam1	417.059	0.416252	0.192372	2.16379	0.0304805	0.0909869	NFICko-NFICwt
Papd4	38.5841	0.0274373	0.260733	0.105231	0.916192	0.954534	NFICko-NFICwt
Vdac3	57.4962	-0.0706987	0.22938	-0.308216	0.757918	0.858604	NFICko-NFICwt
Gkap1	39.2644	0.116542	0.243048	0.479502	0.631581	0.77051	NFICko-NFICwt
Get4	223.927	-0.176021	0.157524	-1.11742	0.263814	0.432283	NFICko-NFICwt
Dhx34	1242.55	-0.976967	0.2253	-4.3363	1.449e-05	0.000234747	NFICko-NFICwt
Gmfb	100.083	0.529494	0.213799	2.4766	0.0132641	0.049316	NFICko-NFICwt
Rpl12	25.4468	-0.173197	0.283802	-0.610275	0.54168	0.699396	NFICko-NFICwt
Arid3a	26.8011	1.26499	0.310609	4.07263	4.64856e-05	0.000597153	NFICko-NFICwt
Klhdc4	137.093	0.182084	0.240667	0.756578	0.449303	0.620702	NFICko-NFICwt
Stx16	193.561	-0.103558	0.171175	-0.60498	0.545192	0.702237	NFICko-NFICwt
Ssh3	137.206	-0.175963	0.205853	-0.8548	0.392662	0.569961	NFICko-NFICwt
Gemin7	178.411	-0.367137	0.194737	-1.8853	0.0593895	0.14907	NFICko-NFICwt
Aasdhppt	82.7501	0.135612	0.207124	0.654738	0.512637	0.676125	NFICko-NFICwt
Slc3a2	3087.68	-0.270993	0.179698	-1.50805	0.131542	0.263874	NFICko-NFICwt
Rnaset2b	38.2743	-0.556809	0.264772	-2.10297	0.0354681	0.101368	NFICko-NFICwt
Prag1	33.4655	0.80835	0.287371	2.81291	0.00490946	0.0233189	NFICko-NFICwt
Alox15	184.903	0.869859	0.333459	2.60859	0.00909152	0.0373604	NFICko-NFICwt
Anapc1	268.463	0.386053	0.222377	1.73603	0.0825584	0.190382	NFICko-NFICwt
Dazap2	373.293	-0.0321334	0.134966	-0.238085	0.811815	0.89337	NFICko-NFICwt
Nrg4	24.5522	0.649757	0.304125	2.13648	0.0326403	0.0951887	NFICko-NFICwt
Pkp3	159.116	-0.85908	0.183508	-4.68143	2.84882e-06	6.32311e-05	NFICko-NFICwt
Spcs3	953.237	-0.321039	0.170217	-1.88605	0.0592878	0.148882	NFICko-NFICwt
Bmper	24.3899	0.590115	0.290483	2.0315	0.0422045	0.115207	NFICko-NFICwt
Pcmtd1	279.259	-0.368951	0.184945	-1.99493	0.0460505	0.122969	NFICko-NFICwt
Plbd2	434.115	-0.0845709	0.157335	-0.537522	0.590907	0.740079	NFICko-NFICwt
Tle4	43.7341	0.140437	0.237614	0.591032	0.554499	0.709493	NFICko-NFICwt
Tbcd	202.248	-0.459798	0.175305	-2.62284	0.00872003	0.0363243	NFICko-NFICwt
Tln1	1077.22	0.752233	0.145584	5.16699	2.37896e-07	7.81792e-06	NFICko-NFICwt
Mmgt2	72.3168	-0.554948	0.269239	-2.06117	0.0392864	0.108811	NFICko-NFICwt
Ulk2	143.328	0.0809426	0.175766	0.460513	0.645148	0.78076	NFICko-NFICwt
Tcf25	2998	-0.486416	0.133279	-3.64961	0.000262634	0.0024297	NFICko-NFICwt
Strn3	195.965	0.204628	0.196954	1.03896	0.298822	0.473326	NFICko-NFICwt
Klc3	100.359	-0.765158	0.200201	-3.82195	0.000132401	0.00138424	NFICko-NFICwt
Asah1	262.195	0.088598	0.216786	0.408688	0.682768	0.805983	NFICko-NFICwt
Phgdh	754.062	-0.810312	0.209042	-3.87631	0.000106051	0.00116518	NFICko-NFICwt
Cyba	257.501	0.780309	0.217809	3.58254	0.000340269	0.00297068	NFICko-NFICwt
Fam193b	156.366	-0.118274	0.233997	-0.505449	0.613243	0.757285	NFICko-NFICwt
Tmem41a	49.9937	-0.717468	0.232454	-3.08649	0.00202534	0.0118664	NFICko-NFICwt
Dab2ip	152.622	0.560539	0.187578	2.9883	0.00280537	0.015244	NFICko-NFICwt
Trnp1	9.13948	0.904573	0.40669	2.22423	0.0261327	0.0809575	NFICko-NFICwt
Hsdl1	115.161	0.00603813	0.186266	0.0324167	0.97414	0.985962	NFICko-NFICwt
Hacd2	84.1627	0.614291	0.254851	2.41039	0.0159354	0.0560041	NFICko-NFICwt
Gimap3	37.8406	1.5898	0.293711	5.4128	6.20476e-08	2.56368e-06	NFICko-NFICwt
Cd83	44.8954	0.811258	0.273261	2.9688	0.00298964	0.0159617	NFICko-NFICwt
Lman2l	139.55	0.0733389	0.170049	0.43128	0.666265	0.794165	NFICko-NFICwt
Pml	163.729	0.346541	0.187516	1.84807	0.0645928	0.158764	NFICko-NFICwt
Dctn5	211.175	-0.160398	0.162442	-0.987414	0.323439	0.499193	NFICko-NFICwt
Rbbp6	190.488	0.259027	0.170275	1.52123	0.128203	0.259921	NFICko-NFICwt
Pmp22	229.459	0.799793	0.247909	3.22615	0.00125467	0.00816352	NFICko-NFICwt
Ephx1	278.249	0.105322	0.159686	0.65956	0.509536	0.673893	NFICko-NFICwt
Bptf	254.088	0.358809	0.213214	1.68286	0.0924031	0.205758	NFICko-NFICwt
Mpp2	63.5535	0.187574	0.261057	0.718518	0.472438	0.642461	NFICko-NFICwt
Sco2	183.502	-0.0186792	0.163712	-0.114098	0.90916	0.950517	NFICko-NFICwt
Gale	272.516	0.487352	0.258719	1.88371	0.0596037	0.149421	NFICko-NFICwt
Aurkaip1	656.739	-0.6279	0.204771	-3.06635	0.00216688	0.0125093	NFICko-NFICwt
Fbxo38	169.808	0.224403	0.178887	1.25444	0.209684	0.370439	NFICko-NFICwt
Lgi4	92.6287	-0.712744	0.272926	-2.61149	0.00901487	0.0371746	NFICko-NFICwt
Abcf1	1112.73	-0.201099	0.181256	-1.10948	0.267224	0.435574	NFICko-NFICwt
Gatb	57.7906	-0.156307	0.249716	-0.625941	0.531354	0.691778	NFICko-NFICwt
Mbp	260.673	-0.503608	0.216451	-2.32666	0.0199833	0.0664441	NFICko-NFICwt
Ppp2cb	384.482	-0.256768	0.154269	-1.66442	0.0960279	0.21178	NFICko-NFICwt
Dmac2	94.0444	0.119393	0.214282	0.557175	0.577408	0.728861	NFICko-NFICwt
Elof1	475.23	-0.513299	0.182099	-2.81879	0.0048205	0.0229935	NFICko-NFICwt
Pgrmc2	345.333	0.114257	0.15911	0.718097	0.472697	0.642539	NFICko-NFICwt
Ntn4	37.1295	-0.0859325	0.260637	-0.329702	0.741625	0.847825	NFICko-NFICwt
Hcst	4.7542	0.510893	0.418014	1.22219	0.221635	0.384008	NFICko-NFICwt
Cracr2a	8.54353	-0.122052	0.406814	-0.300019	0.764163	0.863458	NFICko-NFICwt
Ppp2r2a	134.648	0.118756	0.215575	0.55088	0.581716	0.731885	NFICko-NFICwt
Capns1	861.067	0.0153054	0.18465	0.0828888	0.93394	0.964697	NFICko-NFICwt
Acsf2	45.1935	-0.0317424	0.240284	-0.132104	0.894902	0.942683	NFICko-NFICwt
Cela2a	2.48675e+06	-1.07681	0.229649	-4.68893	2.74632e-06	6.1327e-05	NFICko-NFICwt
Dstn	593.434	-0.365395	0.143876	-2.53966	0.0110961	0.0433181	NFICko-NFICwt
Cog6	514.487	-0.125361	0.193601	-0.64752	0.517295	0.679907	NFICko-NFICwt
Slc37a4	90.5669	-0.328645	0.205901	-1.59613	0.110459	0.234668	NFICko-NFICwt
Immp1l	25.8927	-0.349934	0.284231	-1.23116	0.218263	0.380401	NFICko-NFICwt
Psmd1	323.554	0.184238	0.151481	1.21624	0.223892	0.386761	NFICko-NFICwt
Srp54c	54.1929	0.13684	0.233971	0.584857	0.558644	0.713139	NFICko-NFICwt
Hexa	486.863	0.0113142	0.20492	0.0552129	0.955969	0.976367	NFICko-NFICwt
Slc22a3	32.2153	1.44303	0.368111	3.92011	8.85104e-05	0.00101185	NFICko-NFICwt
Dnajc1	428.442	-0.340023	0.136995	-2.48201	0.0130644	0.0487545	NFICko-NFICwt
Pm20d2	73.1426	-0.699041	0.282853	-2.47139	0.0134588	0.0497668	NFICko-NFICwt
Cpt2	231.652	-0.202164	0.161874	-1.2489	0.211703	0.372784	NFICko-NFICwt
Vps33b	42.9035	-0.107144	0.249174	-0.429995	0.667199	0.794469	NFICko-NFICwt
Orc2	59.7092	0.0445164	0.231155	0.192582	0.847286	0.914847	NFICko-NFICwt
Ppp1r35	57.5802	-0.397048	0.261913	-1.51595	0.129531	0.261405	NFICko-NFICwt
Pex19	278.077	0.499095	0.189352	2.63581	0.00839378	0.035243	NFICko-NFICwt
Col4a1	2852.52	0.416437	0.214285	1.94338	0.0519703	0.135003	NFICko-NFICwt
Flad1	104.913	-0.318264	0.217838	-1.46101	0.144012	0.281055	NFICko-NFICwt
Tmem27	13.6996	0.552329	0.414621	1.33213	0.182818	0.335272	NFICko-NFICwt
Eml4	82.5529	0.266279	0.19734	1.34934	0.177229	0.3275	NFICko-NFICwt
Daam1	95.7028	0.413943	0.224871	1.8408	0.0656511	0.160755	NFICko-NFICwt
Ctps	174.137	0.680279	0.191218	3.55761	0.00037424	0.00319133	NFICko-NFICwt
Prkag2	88.0888	0.328322	0.209785	1.56504	0.117574	0.244543	NFICko-NFICwt
Mansc1	90.0227	-0.647721	0.247048	-2.62184	0.00874567	0.0363325	NFICko-NFICwt
Tagln	147.142	0.908733	0.26472	3.43281	0.000597369	0.00458928	NFICko-NFICwt
Lyve1	304.221	1.29394	0.212503	6.08904	1.13592e-09	9.03107e-08	NFICko-NFICwt
Rnmt	91.5927	-0.0483352	0.189541	-0.255012	0.798714	0.885235	NFICko-NFICwt
Tnrc6c	151.405	0.349079	0.176654	1.97606	0.0481485	0.126993	NFICko-NFICwt
Rps27	7.19061	0.242374	0.407059	0.595427	0.551558	0.707105	NFICko-NFICwt
Fn3krp	36.4162	0.172924	0.287308	0.601876	0.547257	0.703728	NFICko-NFICwt
Rmi1	41.873	0.26967	0.264236	1.02056	0.307462	0.481929	NFICko-NFICwt
Brms1l	29.914	0.0325326	0.280122	0.116137	0.907544	0.949729	NFICko-NFICwt
Lmbrd1	185.784	-0.137293	0.185778	-0.739019	0.459895	0.629725	NFICko-NFICwt
Sra1	356.378	-0.389322	0.151903	-2.56297	0.0103782	0.0412319	NFICko-NFICwt
Commd6	143.456	-0.6238	0.176866	-3.52696	0.000420358	0.00349526	NFICko-NFICwt
Apoc3	3.04324	1.40825	0.417755	3.37099	0.000748973	0.00547506	NFICko-NFICwt
Rps19	762.344	-0.444684	0.237838	-1.8697	0.0615261	0.153106	NFICko-NFICwt
Ace	487.245	0.184879	0.154988	1.19286	0.232925	0.397746	NFICko-NFICwt
4930404N11Rik	27.489	0.106457	0.35516	0.299743	0.764373	0.863532	NFICko-NFICwt
Ifi30	422.842	-0.482137	0.150077	-3.21259	0.00131544	0.00846508	NFICko-NFICwt
Cbl	47.6923	0.670181	0.278988	2.40218	0.0162975	0.0569584	NFICko-NFICwt
Nek4	55.915	-0.29981	0.292343	-1.02554	0.305107	0.479778	NFICko-NFICwt
Tpm4	291.673	0.695909	0.14808	4.69954	2.60752e-06	5.84648e-05	NFICko-NFICwt
Amacr	61.924	-0.486991	0.240456	-2.02528	0.0428381	0.116245	NFICko-NFICwt
Gcc2	67.5504	-0.0279923	0.211699	-0.132227	0.894805	0.94267	NFICko-NFICwt
Pip5k1a	146.887	0.0131244	0.198021	0.0662781	0.947156	0.971784	NFICko-NFICwt
Slc5a1	37.027	-0.178838	0.275885	-0.648233	0.516834	0.679587	NFICko-NFICwt
Pnpo	273.022	-0.0638441	0.193525	-0.329902	0.741474	0.847774	NFICko-NFICwt
Kars	1027.44	-0.241945	0.142881	-1.69333	0.0903931	0.202428	NFICko-NFICwt
Tmem60	35.5252	-0.358914	0.255909	-1.40251	0.160764	0.304266	NFICko-NFICwt
Thg1l	48.3248	-0.0137576	0.23971	-0.0573926	0.954232	0.975499	NFICko-NFICwt
Rassf4	149.686	1.12981	0.190497	5.93085	3.01377e-09	2.07366e-07	NFICko-NFICwt
Phf13	78.8144	-0.356056	0.225742	-1.57727	0.114733	0.240816	NFICko-NFICwt
Baz2b	71.2167	0.283007	0.241763	1.1706	0.241761	0.407462	NFICko-NFICwt
Bnc1	31.4792	0.904385	0.283917	3.18539	0.0014456	0.00909928	NFICko-NFICwt
Fam91a1	426.779	0.168364	0.203938	0.825566	0.40905	0.585064	NFICko-NFICwt
Wars	2876.98	-0.621631	0.177265	-3.5068	0.00045353	0.00372355	NFICko-NFICwt
Uckl1	74.4228	-0.100888	0.229997	-0.43865	0.660915	0.791129	NFICko-NFICwt
Borcs5	79.2439	-0.550901	0.201816	-2.72971	0.00633894	0.0284258	NFICko-NFICwt
Ahsa1	502.588	0.318727	0.217609	1.46468	0.143009	0.279642	NFICko-NFICwt
Zfp217	86.2149	0.423821	0.201074	2.10779	0.0350493	0.100484	NFICko-NFICwt
Mapk1	583.612	0.0513929	0.185307	0.277339	0.78152	0.875968	NFICko-NFICwt
Gm5617	29.3079	0.0188803	0.296278	0.0637251	0.949189	0.97269	NFICko-NFICwt
Fap	24.4474	-0.0484498	0.321668	-0.150621	0.880275	0.934337	NFICko-NFICwt
Eci3	64.6538	0.0649849	0.23553	0.275909	0.782618	0.87645	NFICko-NFICwt
Plxnb2	770.05	0.352427	0.143397	2.45769	0.0139833	0.0509741	NFICko-NFICwt
Slc29a3	103.392	-0.303195	0.19584	-1.54818	0.121579	0.250273	NFICko-NFICwt
Ino80d	105.515	0.182536	0.188654	0.967567	0.333261	0.50907	NFICko-NFICwt
Gm15501	14.9856	-0.558355	0.3337	-1.67323	0.0942827	0.209013	NFICko-NFICwt
Rrp1	545.661	-0.0177495	0.188025	-0.0943995	0.924792	0.959479	NFICko-NFICwt
Tmed1	99.7076	-0.341426	0.243708	-1.40097	0.161224	0.304864	NFICko-NFICwt
Sncg	61.5084	-0.228018	0.4228	-0.539305	0.589676	0.739126	NFICko-NFICwt
Oxld1	28.0246	-0.644569	0.300483	-2.14511	0.0319439	0.0938287	NFICko-NFICwt
Yaf2	66.6724	-0.32565	0.20373	-1.59844	0.109944	0.233844	NFICko-NFICwt
Senp5	171.129	0.512938	0.183919	2.78894	0.00528816	0.0246788	NFICko-NFICwt
Smim1	404.576	-0.21464	0.19821	-1.08289	0.278858	0.450138	NFICko-NFICwt
Enpp4	44.7451	1.04141	0.268193	3.88306	0.000103152	0.00113941	NFICko-NFICwt
Skil	116.375	-0.21158	0.243027	-0.870603	0.383971	0.561295	NFICko-NFICwt
Cdc42bpg	594.236	-0.73824	0.16187	-4.56069	5.0985e-06	9.88194e-05	NFICko-NFICwt
Chrd	27.734	0.688783	0.354817	1.94124	0.0522297	0.135517	NFICko-NFICwt
Tspyl1	223.947	0.172271	0.168308	1.02355	0.306049	0.48064	NFICko-NFICwt
Prss23	386.064	0.442118	0.180369	2.45118	0.0142387	0.051513	NFICko-NFICwt
5430416N02Rik	13.2788	0.205506	0.355378	0.578275	0.563078	0.716805	NFICko-NFICwt
Ube2q2	89.7589	-0.0806095	0.222879	-0.361674	0.717595	0.831492	NFICko-NFICwt
Rpl37a	103.274	-0.441543	0.279985	-1.57702	0.11479	0.240816	NFICko-NFICwt
Dnajc2	80.2075	-0.0567788	0.196778	-0.288542	0.772932	0.869198	NFICko-NFICwt
Scly	184.984	-0.245563	0.157008	-1.56401	0.117815	0.244722	NFICko-NFICwt
Dnajc8	155.292	-0.250029	0.164953	-1.51576	0.129581	0.261405	NFICko-NFICwt
Oplah	108.226	0.0413557	0.193672	0.213535	0.83091	0.905512	NFICko-NFICwt
Psmb4	631.926	-0.263405	0.182428	-1.44388	0.148772	0.287751	NFICko-NFICwt
Atoh8	43.4113	0.154897	0.251751	0.615281	0.538369	0.696709	NFICko-NFICwt
Bcl2l13	242.371	0.106768	0.185193	0.576522	0.564262	0.717731	NFICko-NFICwt
Lncbate1	4.59666	1.48855	0.423153	3.51775	0.000435224	0.00359443	NFICko-NFICwt
Lrrc8b	88.9462	-0.19042	0.286103	-0.665567	0.505688	0.670899	NFICko-NFICwt
Usp39	128.58	0.397904	0.174729	2.27726	0.0227706	0.0728725	NFICko-NFICwt
Camsap2	116.364	0.201024	0.228737	0.878846	0.379485	0.557108	NFICko-NFICwt
Mrpl20	368.953	-0.432257	0.176852	-2.44417	0.0145187	0.0522339	NFICko-NFICwt
Rprd1a	26.4456	0.334948	0.296673	1.12902	0.258891	0.427115	NFICko-NFICwt
Sap25	24.9098	0.0497699	0.316586	0.157208	0.875081	0.931425	NFICko-NFICwt
Trappc4	164.082	-0.015122	0.20221	-0.0747837	0.940387	0.968565	NFICko-NFICwt
Csf1r	632.198	0.701531	0.151974	4.61614	3.90948e-06	7.97028e-05	NFICko-NFICwt
Arih2	207.102	-0.228733	0.151199	-1.51279	0.130333	0.262405	NFICko-NFICwt
Atraid	260.358	-0.206593	0.15808	-1.30688	0.191253	0.345844	NFICko-NFICwt
Ehd4	194.474	0.731636	0.166967	4.38191	1.17644e-05	0.000198034	NFICko-NFICwt
Ugt1a6a	172.114	0.993291	0.228302	4.35078	1.35655e-05	0.000222236	NFICko-NFICwt
Mapk6	135.956	0.955319	0.23639	4.04129	5.31582e-05	0.000665777	NFICko-NFICwt
Atp11b	198.637	-0.165088	0.223385	-0.739026	0.459891	0.629725	NFICko-NFICwt
H2-Q2	24.0225	-0.596458	0.317658	-1.87768	0.0604256	0.150845	NFICko-NFICwt
0610030E20Rik	81.4236	0.593338	0.228724	2.59413	0.00948314	0.0384902	NFICko-NFICwt
Apoe	5050.54	0.352444	0.274273	1.28501	0.198788	0.356136	NFICko-NFICwt
Kdm6b	247.614	-0.069945	0.175308	-0.398983	0.689906	0.812231	NFICko-NFICwt
Trmt61a	177.941	0.457879	0.238852	1.917	0.055238	0.141488	NFICko-NFICwt
Epn3	54.9267	-0.972817	0.23549	-4.13104	3.6113e-05	0.000487216	NFICko-NFICwt
Pabpc4	617.571	-0.598019	0.173689	-3.44305	0.000575197	0.0044594	NFICko-NFICwt
Uprt	18.1305	0.0184282	0.323949	0.056886	0.954636	0.975521	NFICko-NFICwt
Npw	28.746	-0.187303	0.301192	-0.62187	0.534027	0.694129	NFICko-NFICwt
Col4a5	141.809	1.18274	0.178149	6.63907	3.15678e-11	4.08858e-09	NFICko-NFICwt
Ifitm3	1050.55	-0.217107	0.114012	-1.90425	0.0568775	0.144544	NFICko-NFICwt
Cyp4f18	16.8629	1.3583	0.350407	3.87636	0.000106031	0.00116518	NFICko-NFICwt
Msh2	41.1465	-0.16617	0.243125	-0.683475	0.494307	0.662425	NFICko-NFICwt
Zfx	85.1641	0.0284501	0.197207	0.144265	0.885291	0.937222	NFICko-NFICwt
Sgcd	13.1516	0.732943	0.358609	2.04385	0.0409684	0.112502	NFICko-NFICwt
A730008H23Rik	91.1397	0.446754	0.195772	2.28201	0.0224886	0.0722963	NFICko-NFICwt
Pacsin2	458.852	0.301604	0.151626	1.98913	0.0466869	0.124119	NFICko-NFICwt
Mettl16	130.645	0.149206	0.166797	0.894535	0.371035	0.548398	NFICko-NFICwt
A4galt	28.5895	0.935378	0.320765	2.91608	0.00354454	0.018116	NFICko-NFICwt
Dnajc18	86.5493	-0.416316	0.199017	-2.09186	0.0364511	0.103186	NFICko-NFICwt
Scarb2	460.009	-0.00516634	0.181292	-0.0284973	0.977266	0.987967	NFICko-NFICwt
Rpap2	47.923	-0.396931	0.242476	-1.63699	0.101632	0.220597	NFICko-NFICwt
Vill	100.317	-0.132263	0.211142	-0.626415	0.531043	0.691454	NFICko-NFICwt
Nes	546.695	-1.26667	0.180839	-7.00439	2.48057e-12	4.96521e-10	NFICko-NFICwt
Dcdc2b	14.9199	-0.197185	0.342347	-0.575981	0.564628	0.718031	NFICko-NFICwt
Cyp2s1	52.365	0.339247	0.224325	1.5123	0.130457	0.26256	NFICko-NFICwt
Trappc1	138.483	-0.674102	0.165202	-4.08046	4.49461e-05	0.000581447	NFICko-NFICwt
Bnip1	114.6	-0.598865	0.204055	-2.93482	0.00333741	0.0174048	NFICko-NFICwt
Rbak	46.0622	-0.210573	0.260648	-0.807884	0.419158	0.594993	NFICko-NFICwt
Gpd1l	288.449	0.0282522	0.155312	0.181907	0.855656	0.919818	NFICko-NFICwt
Iqgap2	454.362	-0.0577948	0.203377	-0.284176	0.776275	0.87142	NFICko-NFICwt
Il16	78.2267	1.21957	0.220794	5.52355	3.32218e-08	1.53029e-06	NFICko-NFICwt
Mettl8	52.9259	-0.603287	0.243919	-2.47331	0.0133867	0.0496374	NFICko-NFICwt
[truncated: 9,014 more rows]
