# Supplementary material for: NFIC regulates ribosomal biology and ER stress in pancreatic acinar cells and restrains PDAC initiation
Source: Nat Commun. 2023 Jun 23;14:3761. doi: 10.1038/s41467-023-39291-x (PMC10290102; doi:10.1038/s41467-023-39291-x)
Supplement: Supplementary file 7 — Source Data [file 41467_2023_39291_MOESM7_ESM.zip]

Archive with 4 entries (4 files):
- SourceData_030523.xlsx
- __MACOSX/._SourceData_030523.xlsx
- WB_Files.pdf
- __MACOSX/._WB_Files.pdf
