# Supplementary material for: NFIC regulates ribosomal biology and ER stress in pancreatic acinar cells and restrains PDAC initiation
Source: Nat Commun. 2023 Jun 23;14:3761. doi: 10.1038/s41467-023-39291-x (PMC10290102; doi:10.1038/s41467-023-39291-x)
Supplement: Supplementary file 7 — Source Data [file 41467_2023_39291_MOESM7_ESM.zip › SourceData_030523.xlsx]

## Sheet: Figure 1B
	Distance	FDR (-log10)
	3 bp	6.51442
	15 bp	1.73718
	23 bp	1.73718
	25 bp	6.94871
	29 bp	16.0689

## Sheet: Figure 1C
	Gene name	Fold change	-log10 (p value)
	LMF1	6.831	9.02
	TLE3	6.574	8.82
	MCUR1	6.357	8.7
	NR5A2	6.824	8.51
	DHX9	4.366	7.66
	TAF15	4.784	7.64
	PLVAP	4.582	7.22
	HSPA1A;HSPA1B	3.665	7.06
	RBMXL1	3.738	6.96
	ZG16	3.243	6.7
	SEC16A	3.143	6.68
	EIF4G1	3.495	6.59
	SEC16A	3.578	6.57
	RBMX	4.316	6.48
	IGHM	2.697	6.43
	SERPINB5	3.781	6.4
	HAL	4.796	6.2
	CCDC90B	7.484	6.17
	ALDOA;ALDOART1	4.296	6.01
	PPIA	3.412	5.96
	CAT	2.691	5.92
	TGM1	2.929	5.89
	PSMA6	3.111	5.82
	PGK 1	4.055	5.77
	NFIC	4.012	5.62
	RAB1;RAB1A	2.332	5.62
	NCCRP1	2.575	5.57
	RAB7A	2.729	5.52
	PSMA5	2.864	5.48
	IGHG1	2.269	5.48
	CAPN1	3.04	5.47
	ANXA1	3.014	5.39
	ANXA2	2.119	5.39
	BLMH	2.91	5.35
	PSMA7;PSMA8	3.186	5.31
	RANBP2	2.935	5.29
	LTA4H	2.211	5.28
	WDR1	2.859	5.24
	DSG1A;DSG1B;DSG1C	2.367	5.19
	CALR	1.889	5.18
	EPHA2	2.025	5.15
	IGHV1-81	1.916	5.03
	PTMA	2.13	5
	ARG1	2.833	4.96
	SEC13	2.637	4.96
	PNP	2.389	4.92
	PABPC1;PABPC6	2.689	4.89
	HOMER2	2.262	4.85
	CLTC	2.047	4.85
	IGKV9-124	2.18	4.74
	CACTIN	2.004	4.74
	AHCY	1.875	4.72

## Sheet: Figure 1E
	Mouse						Human
	Sample	Nfia	Nfib	Nfic	Nfix		Sample	NFIA	NFIB	NFIC	NFIX
	Nfic_control_1	115.178	191.172	546.205	238.668		GTEX-111CU-0526-SM-5EGHK	3.47	5.588	55.08	8.217
	Nfic_control_2	106.326	207.745	462.927	304.256		GTEX-111YS-1226-SM-5EGGJ	3.468	5.257	35.01	5.559
	Nfic_control_3	129.013	172.398	576.564	271.727		GTEX-1122O-0726-SM-5GIEV	3.977	5.935	36.72	6.547
	Nfic_control_4	127.08	199.697	550.302	277.988		GTEX-1128S-0826-SM-5GZZI	3.763	7.061	40.26	6.903
							GTEX-117YX-0226-SM-5EGH6	3.613	4.978	30.56	7.737
							GTEX-11DXX-0926-SM-5H112	4.449	5.228	35.12	6.104
							GTEX-11EQ9-1026-SM-5H134	4.059	7.183	27.96	5.936
							GTEX-11GSP-0426-SM-5A5KX	2.259	2.705	11.09	3.126
							GTEX-11I78-0626-SM-5A5LZ	3.697	5.54	27.57	7.492
							GTEX-11LCK-0226-SM-5A5M6	4.283	7.477	65.74	5.999
							GTEX-11NSD-0526-SM-5A5LT	2.527	2.584	14.93	4.274
							GTEX-11ONC-0526-SM-5BC57	2.824	5.287	12.72	3.332
							GTEX-11P7K-0526-SM-5BC5I	5.298	7.107	36.93	9.457
							GTEX-11TT1-0326-SM-5LUAY	4.559	7.028	59.19	8.147
							GTEX-11VI4-0426-SM-5EGHZ	3.959	5.405	24.63	7.912
							GTEX-11XUK-0626-SM-5N9ES	2.597	5.853	54.29	4.758
							GTEX-1211K-1126-SM-5EGGB	4.741	6.992	67.67	7.974
							GTEX-12BJ1-1126-SM-5EGGG	2.93	5.239	43.08	5.39
							GTEX-12WSD-1626-SM-5GCNR	2.742	2.793	10.82	3.484
							GTEX-12WSG-1026-SM-5EGII	2.374	4.416	26.34	4.364
							GTEX-12WSK-0226-SM-5BC62	4.571	9.767	35.75	7.378
							GTEX-12WSL-0426-SM-5GCNX	4.402	7.101	59.5	6.52
							GTEX-12WSN-0826-SM-5GCOF	3.796	7.181	47.51	5.968
							GTEX-131XE-1926-SM-5IFER	3.048	7.258	39.45	6.287
							GTEX-131XF-1426-SM-5BC68	6.175	8.031	31	8.929
							GTEX-131XG-1426-SM-5GCMO	4.205	8.02	43.66	6.422
							GTEX-132AR-1826-SM-5EGHR	3.888	5.894	32.88	8.53
							GTEX-132QS-0926-SM-5P9GB	6.507	9.237	93.34	13.72
							GTEX-1339X-1026-SM-5IFH5	3.542	5.137	48.71	6.469
							GTEX-1399R-0426-SM-5IJE3	4.209	5.923	20.89	11.06
							GTEX-1399S-0326-SM-5IFFS	3.761	5.859	54.02	6.808
							GTEX-1399U-0926-SM-5IFHA	6.31	9.417	40.08	11.2
							GTEX-139YR-1526-SM-5IFJ1	3.944	8.661	40.01	11.95
							GTEX-13CF3-1026-SM-5LZWY	5.559	7.366	53.46	9.118
							GTEX-13D11-2226-SM-5IFEO	5.523	7.242	47.74	9.286
							GTEX-13FH7-1426-SM-5IFIC	5.958	8.237	69.31	9.062
							GTEX-13FLV-0626-SM-5IFEY	2.239	2.962	11.07	3.469
							GTEX-13FTW-0526-SM-5IFIP	3.243	4.665	25.68	5.12
							GTEX-13FTX-1226-SM-5IFGN	3.43	5.82	23.34	5.462
							GTEX-13N11-0226-SM-5KM3C	5.079	9.187	40.73	10.85
							GTEX-13O1R-1826-SM-5KM3B	2.834	5.175	43.93	6.3
							GTEX-13O61-2126-SM-5IJEO	3.498	5.718	32.77	5.822
							GTEX-13OVI-0526-SM-5IFFQ	4.377	5.378	39.07	7.205
							GTEX-13PL7-2226-SM-5L3IC	7.034	11.48	41.23	15.93
							GTEX-13PVR-0726-SM-5S2PX	4.321	5.234	31.23	4.911
							GTEX-13SLX-1326-SM-5S2QS	2.729	3.378	11.58	3.881
							GTEX-13U4I-1526-SM-5IFFF	3.18	5.302	24.58	5.782
							GTEX-13VXT-1226-SM-5LU3M	3.893	7.385	41.04	10.37
							GTEX-13W3W-1026-SM-5IFG4	3.503	6.44	47.32	5.25
							GTEX-13X6H-0626-SM-5LU53	4.014	9.67	88.83	10.06
							GTEX-13YAN-2126-SM-5Q5C4	5.857	10.56	113.8	11.96
							GTEX-144FL-1526-SM-5Q5CA	7.155	15.33	55.68	13.39
							GTEX-144GM-0726-SM-79OJQ	1.983	6.374	44.48	5.052
							GTEX-144GN-0826-SM-5LU5G	7.056	10.85	57.66	9.665
							GTEX-145ME-0326-SM-5S2QO	4.032	5.591	33.72	5.776
							GTEX-145MN-1426-SM-5SI9H	4.445	6.036	46.2	8.767
							GTEX-145MO-2126-SM-5Q5CZ	4.32	7.736	35.81	6.613
							GTEX-146FQ-1526-SM-5Q5CX	3.23	5.738	17.84	5.952
							GTEX-146FR-0126-SM-5Q5F3	4.418	6.214	38.73	6.78
							GTEX-148VI-0826-SM-5TDDI	4.229	5.338	23.95	7.232
							GTEX-1497J-0426-SM-5Q5CO	7.074	10.64	49.04	14.43
							GTEX-14AS3-0326-SM-5Q5DB	3.332	5.861	17.13	6.652
							GTEX-14BMU-0726-SM-73KXS	7.88	13.77	86.6	13.64
							GTEX-14C39-1026-SM-73KWG	4.043	9.507	54.11	6.385
							GTEX-14DAR-0526-SM-664MX	3.117	8.233	35.42	8.38
							GTEX-14E6E-1426-SM-5RQI2	6.135	8.038	56.22	9.623
							GTEX-14ICL-1126-SM-5S2RE	3.276	4.706	22.98	7.59
							GTEX-14JG6-0426-SM-68715	4.014	6.123	51.34	7.647
							GTEX-14PHX-2026-SM-6872C	5.473	9.619	38.97	11.26
							GTEX-14PHY-1126-SM-664OR	3.235	6.688	37.4	6.079
							GTEX-14PJ2-1526-SM-686Z4	5.141	9.965	25.73	7.938
							GTEX-14PJ3-0426-SM-6LLHF	4.344	5.719	28.67	6.523
							GTEX-14PJ4-0726-SM-6872E	5.215	6.394	46.5	7.772
							GTEX-14PJ6-0926-SM-686ZA	3.008	4.071	26.54	5.527
							GTEX-14PJM-2126-SM-6AJAS	2.28	2.701	12.57	2.898
							GTEX-14PJN-1526-SM-6AJBP	2.953	4.618	22.27	4.616
							GTEX-14PJO-1826-SM-69LPR	5.652	8.948	51.64	6.88
							GTEX-14PK6-1026-SM-664NZ	5.054	12.43	60.7	11.51
							GTEX-14PKU-0626-SM-6EU1Q	3.542	5.843	70.14	6.764
							GTEX-14PKV-0926-SM-6AJB4	4.433	7.228	50.04	7.832
							GTEX-14PN3-0126-SM-6AJAU	3.721	5.26	34.05	7.216
							GTEX-14PN4-1626-SM-6AJB5	5.096	11.13	60.95	13
							GTEX-15CHR-2026-SM-7MXU2	3.175	4.036	14.79	3.806
							GTEX-15DYW-1626-SM-6LLI1	2.818	3.659	11.84	3.694
							GTEX-15ER7-1326-SM-6LPK9	2.918	4.745	18.83	4.909
							GTEX-15EU6-1126-SM-68721	4.365	8.979	46.51	7.8
							GTEX-15FZZ-0626-SM-7KFTO	3.278	5.145	22.6	6.82
							GTEX-15RIF-0626-SM-6LLI3	4.182	5.974	32.14	5.9
							GTEX-15RJ7-0826-SM-6LLI8	3.467	5.288	26.34	7.59
							GTEX-15SB6-0226-SM-6LLIA	3.839	4.859	18.18	5.659
							GTEX-15SDE-0826-SM-6M463	5.852	9.828	31.94	11.15
							GTEX-15SHV-1526-SM-6LLIB	2.81	3.156	22.19	4.776
							GTEX-15UF6-1826-SM-6LLI9	4.344	9.773	89.07	8.515
							GTEX-15UF7-0826-SM-6M46E	3.504	7.365	35.32	6.366
							GTEX-15UKP-1326-SM-6LPI8	3.538	7.727	48.74	5.009
							GTEX-16MT8-1726-SM-7EWE7	7.544	28.62	48.23	11.17
							GTEX-16Z82-1726-SM-7MGX3	1.927	2.741	10.36	1.827
							GTEX-178AV-0226-SM-793B7	4.383	5.453	19.43	6.656
							GTEX-17F98-0426-SM-79ONZ	3.251	5.558	31	4.05
							GTEX-17F9E-1426-SM-793BG	4.46	6.566	34.11	7.21
							GTEX-17HGU-2026-SM-79OKS	3.833	7.13	31.75	7.623
							GTEX-17HHE-0526-SM-7DUGR	5.2	6.902	24.12	9.591
							GTEX-17KNJ-1926-SM-7KFRV	3.784	5.099	16.73	5.713
							GTEX-17MF6-1426-SM-7IGOX	3.219	8.821	21.54	4.896
							GTEX-18A66-2126-SM-7189D	4.643	8.383	37.12	7.416
							GTEX-18A67-1726-SM-7KFT9	4.434	6.855	28.24	7.512
							GTEX-18A6Q-1726-SM-7LT9A	2.426	3.721	11.73	3.202
							GTEX-18A7A-1726-SM-7LT93	2.431	2.985	10.19	4.366
							GTEX-18D9U-1626-SM-7KFTW	4.409	6.254	30.86	6.779
							GTEX-1A3MW-1926-SM-7IGM8	5.626	12.19	67.17	11.52
							GTEX-1A8FM-1826-SM-7MGXO	4.618	6.09	21.25	9.232
							GTEX-1AMFI-0726-SM-731D9	5.013	7.619	36.71	8.307
							GTEX-1AX8Z-1726-SM-731DE	5.109	10.54	44.21	15.17
							GTEX-1AX9J-1726-SM-731FF	5.09	9.306	52.01	8.351
							GTEX-1AX9K-2026-SM-731D1	3.482	5.738	26.65	4.408
							GTEX-1AYCT-1226-SM-7EPGH	4.1	7.439	42.75	7.904
							GTEX-1AYD5-0326-SM-7EWEO	9.205	12.81	33.36	18.05
							GTEX-1B8KE-0726-SM-72D7G	5.428	9.04	49.35	8.694
							GTEX-1B8KZ-0926-SM-731D7	4.67	6.664	25.54	6.954
							GTEX-1B932-1626-SM-731EA	4.302	7.381	34.34	9.264
							GTEX-1B933-1726-SM-731FC	4.504	6.941	26.19	6.164
							GTEX-1B97J-1526-SM-79ONI	4.915	7.057	29.66	7.458
							GTEX-1B996-1326-SM-731EO	4.078	7.889	35.22	5.82
							GTEX-1C2JI-0926-SM-731F1	3.531	6.135	26.68	6.408
							GTEX-1C4CL-0926-SM-79OL2	4.686	6.328	31.4	8.807
							GTEX-1C64O-1426-SM-7EWER	3.931	9.369	39.93	11.18
							GTEX-1C6VQ-1726-SM-7IGLQ	4.98	10.77	29.78	6.875
							GTEX-1CAMQ-1626-SM-7MGXG	2.63	3.689	15.87	3.294
							GTEX-1CAMR-1126-SM-7MGXF	2.587	6.105	24.43	5.272
							GTEX-1CAMS-1926-SM-7DUEU	5.04	9.142	79.7	9.678
							GTEX-1CB4F-1226-SM-7DHKU	3.967	5.389	24.34	9.716
							GTEX-1CB4G-1826-SM-7MKGO	6.477	10.29	17.99	13.31
							GTEX-1CB4I-1326-SM-79OLY	4.026	6.954	41.7	6.433
							GTEX-1F5PL-0726-SM-7MKH8	2.161	4.309	28.7	3.844
							GTEX-1GF9X-1126-SM-7MKHC	2.811	4.398	16.44	4.119
							GTEX-1GL5R-0926-SM-9JGFO	3.029	5.408	27.47	4.177
							GTEX-1GMR3-1226-SM-7MGY1	2.231	4.889	20.31	3.168
							GTEX-1GN1U-1126-SM-9WPPZ	5.607	11.21	29.44	10.2
							GTEX-1GN1W-1126-SM-9OSW3	3.546	5.353	33.04	6.486
							GTEX-1GZ4H-0626-SM-9OSXJ	3.939	6.944	35.52	8.026
							GTEX-1H11D-0926-SM-9OSXO	4.306	7.634	23.89	8.042
							GTEX-1H1DG-1426-SM-9OSXP	2.936	6.28	33.47	3.72
							GTEX-1H1E6-0826-SM-9WG83	4.514	7.714	49.79	7.103
							GTEX-1H23P-2026-SM-9OSXY	3.869	10.91	66.71	6.578
							GTEX-1HKZK-1126-SM-9WG82	6.801	10.28	61.88	11.12
							GTEX-1HSGN-1426-SM-A8NAA	4.452	7.212	32.23	8.132
							GTEX-1HSMO-2026-SM-CNNQO	5.625	10.32	40.89	9.455
							GTEX-1I1GQ-2226-SM-B2LX1	2.724	3.443	17.88	6.006
							GTEX-1I1GT-0926-SM-AHZ2G	4.471	8.555	42.63	8.253
							GTEX-1I1GU-0326-SM-AHZ2K	4.411	11.43	72.72	9.624
							GTEX-1I4MK-1026-SM-AHZ2H	3.709	6.698	44.89	7.599
							GTEX-1IDJC-0526-SM-AHZ2Q	4.798	8.993	38.72	8.491
							GTEX-1IDJD-0126-SM-C1YQZ	3.944	6.682	46.77	8.607
							GTEX-1IDJU-0326-SM-CGQEE	3.232	4.922	25.7	5.38
							GTEX-1IL2U-2326-SM-CNNQV	3.231	4.01	11.78	5.89
							GTEX-1J8EW-1926-SM-CGQGR	3.107	5.169	13.64	3.233
							GTEX-1J8Q3-0626-SM-AHZ3V	4.43	6.286	56.51	8.581
							GTEX-1JK1U-1026-SM-AHZ44	5.868	8.567	46.53	12.62
							GTEX-1JKYN-0426-SM-CGQG2	4.905	10.94	42.06	15.45
							GTEX-1JKYR-1026-SM-CGQGI	3.872	7.923	43.77	9.14
							GTEX-1JMPZ-1026-SM-CXZJS	11.16	32.03	35.27	23.65
							GTEX-1K2DA-0326-SM-CGQGX	5.212	8.106	30.58	7.176
							GTEX-1K2DU-1026-SM-DHXKC	5.676	12.77	52.74	13.09
							GTEX-1K9T9-1726-SM-CXZK1	5.333	9.429	35.41	9.156
							GTEX-1KANA-1526-SM-CXZKG	3.334	4.538	33.72	5.799
							GTEX-1KXAM-0226-SM-EV7AP	5.055	6.569	30.49	8.293
							GTEX-1L5NE-0826-SM-DHXKU	2.376	4.114	28.39	4.571
							GTEX-1LG7Z-0326-SM-DHXK3	3.277	4.643	24.79	8.345
							GTEX-1LGRB-0426-SM-CNNRD	3.108	6.358	49.88	6.981
							GTEX-1LSNM-0726-SM-DHXL1	2.834	4.601	33.74	6.444
							GTEX-1LVAN-1226-SM-CNNQY	3.592	6.469	24.17	6.398
							GTEX-1M5QR-0926-SM-DHXK8	4.057	8.585	36.37	10.2
							GTEX-1MGNQ-1226-SM-EV7BM	4.039	7.61	25.06	5.682
							GTEX-1MUQO-1426-SM-DPRYJ	4.122	6.157	29.3	6.358
							GTEX-1N2DV-1726-SM-DPRYR	3.105	5.215	19.68	4.407
							GTEX-1N2EF-2126-SM-DPRYL	4.236	11.21	50.38	8.552
							GTEX-1NSGN-1726-SM-EXOJG	4.582	6.468	31.31	11.04
							GTEX-1NUQO-0826-SM-DPS16	3.036	6.608	33.01	3.246
							GTEX-1O97I-1726-SM-EXOIP	4.202	9.455	23.64	6.005
							GTEX-1OFPY-0626-SM-EXOJ4	4.353	7.196	41.94	8.038
							GTEX-1OKEX-1726-SM-E9U4F	3.187	6.131	28.13	4.936
							GTEX-1PBJI-2126-SM-DPRYG	2.007	3.509	12.8	2.369
							GTEX-1PFEY-1126-SM-DPRZ3	1.623	4.422	39.54	4.969
							GTEX-1PPH8-2326-SM-EAZ48	3.877	9.44	34.34	7.077
							GTEX-1PWST-1526-SM-EXOIT	5.128	12.21	59.49	7.749
							GTEX-1QAET-1326-SM-E9U64	4.335	8.845	40.58	7.671
							GTEX-1QEPI-1626-SM-EAZ3I	3.212	4.996	13.26	4.707
							GTEX-1QP28-1026-SM-EAZ4K	3.874	6.346	25.72	5.765
							GTEX-1QP29-1926-SM-DPRZO	3.381	6.62	29.28	6.267
							GTEX-1QP2A-1326-SM-EAZ3K	5.015	9.074	28.14	9.031
							GTEX-1QPFJ-2226-SM-EXOJW	4.399	7.103	32.5	8.251
							GTEX-1QW4Y-0926-SM-DPRY2	1.74	2.975	14.52	2.709
							GTEX-1R46S-1426-SM-EXOJD	4.565	11.45	51.43	7.62
							GTEX-1R7EU-0726-SM-DPRZM	3.098	3.867	27.44	4.672
							GTEX-1R7EV-1126-SM-DPRXU	3.019	5.492	35.43	5.989
							GTEX-1R9K5-1226-SM-E6CPQ	6.345	10.1	25.42	19.55
							GTEX-1RAZA-1626-SM-EV79I	3.287	5.135	17.36	5.202
							GTEX-1RAZQ-1426-SM-EV7B2	4.057	8.802	42.02	8.679
							GTEX-1S82P-1026-SM-EAZ4W	3.319	6.076	25.03	6.069
							GTEX-1S831-0626-SM-EV79N	5.197	9.051	47.34	8.813
							GTEX-1S83E-1426-SM-EV7B8	3.855	5.899	19.76	6.328
							GTEX-N7MT-1626-SM-3LK71	6.064	14.84	44.44	13.35
							GTEX-NFK9-1626-SM-3LK5J	4.087	6.89	24.35	7.423
							GTEX-NPJ8-2126-SM-3MJGK	5.665	13.03	71.71	7.494
							GTEX-O5YT-1026-SM-3MJGF	4.156	10.13	42.14	6.961
							GTEX-OHPL-1026-SM-3MJGI	4.502	8.618	55.83	6.922
							GTEX-OHPM-1026-SM-3LK74	4.776	7.12	33.14	11.22
							GTEX-OIZF-1026-SM-2HML5	4.813	7.064	32.4	11.06
							GTEX-OIZI-1526-SM-E6CHI	2.658	4.803	35.43	5.403
							GTEX-OOBJ-1026-SM-3NB2L	2.977	4.086	15.24	4.456
							GTEX-OOBK-1026-SM-48TC2	2.772	6.128	64.1	8.591
							GTEX-OXRK-1526-SM-E6CHJ	3.071	5.037	20.28	5.941
							GTEX-P4PP-1026-SM-3NM9O	2.645	5.318	18.39	4.571
							GTEX-P4PQ-1026-SM-3NMCN	3.569	5.648	72.82	5.652
							GTEX-P4QS-1026-SM-3NMCW	4.323	8.391	51.68	10.44
							GTEX-PLZ6-0726-SM-3P619	2.914	5.019	24.79	5.291
							GTEX-PSDG-1526-SM-48TCY	3.811	7.233	46.5	7.991
							GTEX-PW2O-0826-SM-48TC5	5.144	8.018	19.21	8.414
							GTEX-PX3G-1026-SM-48TZW	3.977	4.982	18.79	10.71
							GTEX-Q2AH-0926-SM-48TZK	4.7	7.743	52.29	10.29
							GTEX-Q2AI-0426-SM-48U13	4.271	6.656	65.77	8.147
							GTEX-Q734-0426-SM-48TZX	3.16	5.023	17.62	4.725
							GTEX-QCQG-0426-SM-48U29	5.599	8.606	50.16	10.18
							GTEX-QDVJ-1226-SM-48U1V	5.009	9.571	42.04	10.9
							GTEX-QDVN-0926-SM-2I5GL	6.914	16.85	77.66	13.3
							GTEX-QEL4-1326-SM-447AD	3.274	5.223	29.19	4.645
							GTEX-QESD-0226-SM-447BH	1.832	2.974	21.35	2.765
							GTEX-QLQ7-0626-SM-CE6QX	3.432	5.765	53.15	6.808
							GTEX-QLQW-0326-SM-447A8	3.114	5.307	31.84	7.078
							GTEX-QMRM-0326-SM-CKZNB	2.78	4.978	31.55	6.23
							GTEX-QV31-0226-SM-447BO	3.46	3.276	26.52	5.562
							GTEX-QV44-0426-SM-4R1KF	3.148	4.094	17.83	4.832
							GTEX-R53T-0426-SM-48FEM	3.722	5.278	20.8	7.208
							GTEX-R55D-1426-SM-48FEN	3.226	6.67	21.73	5.441
							GTEX-R55G-0326-SM-48FDM	5.303	8.279	52.24	12.78
							GTEX-RM2N-0326-SM-48FD8	3.422	8.203	36.21	6.44
							GTEX-RWS6-1126-SM-47JXC	3.245	5.965	30.49	5.721
							GTEX-S32W-0826-SM-4AD5Z	5.532	10.1	70.92	10.72
							GTEX-S33H-1226-SM-4AD69	4.726	5.061	32.57	8.042
							GTEX-S3XE-0526-SM-4AD4G	3.715	5.857	35.01	4.153
							GTEX-S4P3-0626-SM-4AD59	4.448	7.582	40.54	10.04
							GTEX-S95S-0726-SM-4B64H	2.939	6.119	43.25	6.189
							GTEX-SE5C-0326-SM-4BRWX	3.541	7.421	29.86	8.027
							GTEX-SNOS-0926-SM-4DM7A	4.136	5.682	34.04	7.965
							GTEX-SUCS-1426-SM-4DM5W	3.973	6.597	37.86	7.169
							GTEX-T5JW-0226-SM-4DM7I	6.41	9.245	39.46	14.28
							GTEX-T8EM-0826-SM-4DM76	3.064	6.139	41.67	5.752
							GTEX-TKQ2-0426-SM-4DXUO	2.552	3.91	20.04	6.683
							GTEX-TML8-0526-SM-32QOQ	4.247	5.636	20.58	5.824
							GTEX-TMMY-1326-SM-4DXU9	3.287	4.965	34.49	6.078
							GTEX-U4B1-0726-SM-4DXUA	4.179	6.037	77.26	9.074
							GTEX-U8XE-2026-SM-3DB8S	2.532	7.514	50.77	7.959
							GTEX-UJHI-0626-SM-3DB8T	3.003	5.259	23.98	5.873
							GTEX-UJMC-1126-SM-3GADP	3.552	6.794	27.6	8.833
							GTEX-V1D1-0726-SM-4JBH7	4.558	9.316	25.12	9.576
							GTEX-V955-0326-SM-4JBGV	3.298	7.075	33.06	7.235
							GTEX-VJYA-0826-SM-4KL1M	4.606	7.841	30.04	8.977
							GTEX-VUSG-0326-SM-3GIJ7	4.604	9.692	19.3	6.468
							GTEX-W5WG-0826-SM-4RGNE	4.541	5.783	24.98	6.296
							GTEX-WFG7-0426-SM-4LMK5	4.519	6.992	41.5	7.665
							GTEX-WFG8-0326-SM-4LVN4	5.192	7.475	47.02	10.14
							GTEX-WFJO-0626-SM-4LVMC	3.618	10.09	48.5	7.908
							GTEX-WFON-0626-SM-4LVLX	5.119	9.721	42.01	15.54
							GTEX-WH7G-0826-SM-4LVMR	3.232	4.294	26.54	6.233
							GTEX-WHPG-0326-SM-4M1XV	3.879	4.994	32.22	5.637
							GTEX-WHSB-0726-SM-4M1XQ	3.365	4.804	31.08	6.821
							GTEX-WHWD-0726-SM-4OORX	4.596	5.749	44.46	7.705
							GTEX-WI4N-1826-SM-4OOSF	4.872	12.78	75.82	7.765
							GTEX-WQUQ-2126-SM-4OOSO	4.085	6.213	25.22	6.792
							GTEX-WRHK-0226-SM-4MVOH	3.164	4.329	28.44	4.973
							GTEX-WXYG-0826-SM-4ONC7	7.532	9.237	29.81	16.01
							GTEX-WY7C-1026-SM-4OND3	4.285	8.08	44.59	11.26
							GTEX-WYJK-2426-SM-4ONDQ	4.342	8.442	26.32	7.342
							GTEX-WYVS-0926-SM-4SOJV	3.857	5.002	17.31	7.191
							GTEX-X15G-0726-SM-4PQZ5	3.891	5.406	28.61	7.661
							GTEX-X3Y1-0726-SM-3P5YU	2.448	3.842	19.86	4.094
							GTEX-X4LF-0326-SM-4QAS9	5.028	7.538	35.74	8.839
							GTEX-X5EB-0526-SM-46MVP	6.76	8.485	73.85	12.8
							GTEX-XBED-0226-SM-47JY8	5.38	8.923	62.52	8.247
							GTEX-XBEW-1626-SM-4SOJP	2.38	4.876	24.6	4.831
							GTEX-XGQ4-0226-SM-4GIDS	5.75	7.005	38.28	8.399
							GTEX-XMK1-0326-SM-4B652	3.556	4.82	23.69	7.871
							GTEX-XPVG-0326-SM-4B653	4.198	7.393	41.17	8.51
							GTEX-XQ8I-1926-SM-4BOOK	2.969	5.365	22.92	5.553
							GTEX-XUW1-1726-SM-4BOOZ	3.334	5.373	34.29	5.922
							GTEX-XV7Q-0926-SM-4BRVQ	5.973	10.09	41.11	11.21
							GTEX-XXEK-1726-SM-4BRVB	2.597	6.283	40.27	4.151
							GTEX-XYKS-1226-SM-4BRVI	6.927	11.12	35.19	19.89
							GTEX-Y114-0826-SM-4TT77	5.055	7.112	47.67	9.5
							GTEX-Y3I4-0826-SM-4TT2A	4.11	6.619	56.98	8.174
							GTEX-Y3IK-0426-SM-4WWE2	4.037	6.955	24.14	8.502
							GTEX-Y5LM-0526-SM-4V6G3	4.677	7.794	44.6	9.523
							GTEX-Y8E4-1326-SM-5IFIY	3.011	3.882	16.02	4.775
							GTEX-Y8LW-1026-SM-5IFJY	4.654	8.51	74.76	7.871
							GTEX-Y9LG-0726-SM-4VDS3	5.733	9.84	37.77	15.59
							GTEX-YB5E-0526-SM-4VDSD	4.711	8.473	33.66	8.297
							GTEX-YB5K-1826-SM-5IFJC	2.319	4.586	28.14	3.835
							GTEX-YEC3-0626-SM-CMKFG	3.435	4.882	26.75	5.13
							GTEX-YEC4-1326-SM-5IFHG	2.994	6.012	30.49	4.703
							GTEX-YF7O-1326-SM-4W1ZR	4.401	5.946	22.49	5.533
							GTEX-YFCO-1026-SM-5LU9S	5.259	5.206	30.54	8.566
							GTEX-ZAB4-1726-SM-5HL8C	4.169	8.625	32.63	5.899
							GTEX-ZAB5-0826-SM-5P9FU	4.479	7.379	25.69	8.194
							GTEX-ZAK1-2326-SM-5CVMY	3.711	3.461	13.53	4.066
							GTEX-ZC5H-0826-SM-5N9FH	8.221	15.78	46.49	13.14
							GTEX-ZDTT-1126-SM-4WKFW	3.942	6.707	34.09	7.564
							GTEX-ZDYS-2526-SM-4WKGU	3.125	4.028	33.18	4.479
							GTEX-ZEX8-1026-SM-4WKHE	2.797	4.156	14.96	4.981
							GTEX-ZF29-1126-SM-4WKGO	3.725	5.348	47.13	7.09
							GTEX-ZF3C-2026-SM-4WWB5	7.701	12.57	28.44	13.58
							GTEX-ZG7Y-0326-SM-4WWEY	3.23	5.212	35.84	6.484
							GTEX-ZLFU-0726-SM-57WF6	3.891	4.978	34.61	7.249
							GTEX-ZLWG-0326-SM-4WWC7	3.865	5.53	26.93	6.859
							GTEX-ZP4G-0426-SM-4YCER	5.018	7.525	33.93	7.973
							GTEX-ZPCL-0726-SM-DO91S	3.369	5.559	26.78	6.754
							GTEX-ZPIC-0926-SM-4WWFK	2.89	5.339	44.44	6.512
							GTEX-ZPU1-0226-SM-4WWC9	3.406	4.521	14.9	8.011
							GTEX-ZT9W-0926-SM-57WFS	4.703	5.77	39.86	7.402
							GTEX-ZTPG-1026-SM-5DUWP	5.007	9.89	44.07	11.02
							GTEX-ZV7C-0726-SM-59HKH	3.798	7.36	37.97	6.312
							GTEX-ZVP2-0726-SM-59HKY	4.809	5.931	36.88	11.2
							GTEX-ZVT2-2026-SM-5NQ8Q	4.076	5.96	24.93	8.571
							GTEX-ZVZP-0626-SM-59HL5	4.507	8.558	29.78	7.378
							GTEX-ZYFG-0826-SM-5BC5T	4.717	7.592	37.79	10.24
							GTEX-ZYT6-1326-SM-5E453	4.623	7.848	20.32	15.68
							GTEX-ZYW4-2126-SM-59HJ9	3.563	12.9	97.18	7.223
							GTEX-ZYY3-0826-SM-5E44R	3.643	7.231	30.33	5.798
							GTEX-ZZPU-0726-SM-5N9C8	3.962	9.277	39.12	9.191

## Sheet: Figure 1F
		Negative			Nfic #1			Nfic #2			Nfic #3
		PTF1A ChIP	NR5A2 ChIP		PTF1A ChIP	NR5A2 ChIP		PTF1A ChIP	NR5A2 ChIP		PTF1A ChIP	NR5A2 ChIP
	Replicate #1	0.856974	1.22028		1.31617	8.78206		20.4677	4.77563		9.06187	15.2608
	Replicate #2	1.5596	0.315784		1.51506	5.07198		17.8062	1.61119		7.59921	4.2244
	Replicate #3	1.63427	1.94224		2.03062	9.98153		20.813	8.28423		14.872	10.7196
	Replicate #4	0.74817	0.440093		2.3362	6.56771		19.5579	1.94623		7.19138	2.70135

## Sheet: Figure 1G
		Negative			Cela2a			Cpa1			Ctrb1			Pnlip			Nr0b2
		NR5A2 ChIP	NFIC ChIP		NR5A2 ChIP	NFIC ChIP		NR5A2 ChIP	NFIC ChIP		NR5A2 ChIP	NFIC ChIP		NR5A2 ChIP	NFIC ChIP		NR5A2 ChIP	NFIC ChIP
	Replicate #1	1.09386	1.00903		6.51723	30.2752		13.1894	33.5973		8.56222	6.58125		6.71865	7.2601		3.49828	22.577
	Replicate #2	1.20908	2.17325		4.95296	26.6384		18.0878	18.629		11.6461	15.5873		13.9047	7.07611		3.29994	32.0153
	Replicate #3	0.23094	0.792305		14.7788	41.8436		7.18806	35.186		8.44004	3.93018		13.259	5.58763		10.5402	22.5733
	Replicate #4	2.30293	1.23092		15.4912	33.3602		22.3033	18.6292		18.6552	8.49105		7.4416	20.5871		15.5291	9.96011
	Replicate #5	1.23095	1.98237		4.73277	28.3565		23.0444	19.3691		21.4606	7.62432		13.5861	7.22588		12.793	22.9615
	Replicate #6	2.2395	2.32109		18.2872	27.7914		33.1857	27.6163		11.9471	8.53043		17.1014	8.52106		20.5685	25.4801

## Sheet: Figure 1I
		Ptf1a
		sh NT	sh Nfic #1	sh Nfic #2
	rep #1	1	0.157361	0.215792
	rep #2	1	0.439668	0.389081
	rep #3	1	0.389081	0.516091
		Rbpj
		sh NT	sh Nfic #1	sh Nfic #2
	rep #1	1	0.13141	0.11463
	rep #2	1	0.420493	0.334964
	rep #3	1	0.334964	0.490338
		Cela1
		sh NT	sh Nfic #1	sh Nfic #2
	rep #1	1	0.315203	0.595989
	rep #2	1	1.32667	0.547137
	rep #3	1	1.09427	1.334
		Cela2a
		sh NT	sh Nfic #1	sh Nfic #2
	rep #1	1	0.321418	0.712734
	rep #2	1	0.328622	0.431439
	rep #3	1	0.431439	0.21285
		Ctrb1
		sh NT	sh Nfic #1	sh Nfic #2
	rep #1	1	0.497563	0.63873
	rep #2	1	0.878102	0.745522
	rep #3	1	0.745522	1.18407

## Sheet: Figure 1J
		Empty	NFIC
	Replicate 1	1	4.1
	Replicate 2	1.3	1.9
	Replicate 3	1.5	2.5
	Replicate 4	1.1	1.8

## Sheet: Figure 2A
			Body weight	Pancreas weight	Ratio	%
	WT	Replicate #1	30.2	0.51	0.0168874	1.68874
		Replicate #2	29.9	0.6	0.0200669	2.00669
		Replicate #3	28.6	0.47	0.0164336	1.64336
	KO	Replicate #1	9.31	0.052	0.00558539	0.558539
		Replicate #2	8.43	0.068	0.00806643	0.806643
		Replicate #3	8.5	0.05	0.00588235	0.588235

## Sheet: Figure 2C
		Nfic				Amy2a5				Cela				Cpa				Ctrb1				Cela1				Cela2				Cela3				Pnlip				RnaseI				Spink3				Ptf1a
		WT	KO			WT	KO			WT	KO			WT	KO			WT	KO			WT	KO			WT	KO			WT	KO			WT	KO			WT	KO			WT	KO			WT	KO
	Sample #1	0.61543	0.000653786		Sample #1	1.22411	0.573494		Sample #1	2.26619	0.383352		Sample #1	0.86164	0.283232		Sample #1	2.55338	0.204008		Sample #1	3.10342	0.578611		Sample #1	2.13405	0.370977		Sample #1	2.51869	0.566057		Sample #1	1.87761	0.438103		Sample #1	0.66588	0.171264		Sample #1	0.788321	0.316135		Sample #1	1.88496	0.396413		Sample #1
	Sample #2	1.75099	0.00457151		Sample #2	1.27908	0.481713		Sample #2	1.28502	0.397277		Sample #2	1.28896	0.814989		Sample #2	1.42584	0.850956		Sample #2	0.846903	1.35193		Sample #2	0.92098	0.385172		Sample #2	0.943586	0.938165		Sample #2	0.876761	0.698199		Sample #2	0.619022	0.364212		Sample #2	0.696446	0.692149		Sample #2	1.15752	0.533811		Sample #2
	Sample #3	0.728007	0.00478053		Sample #3	0.776766	0.368525		Sample #3	0.779911	0.26078		Sample #3	0.70078	0.303656		Sample #3	0.531128	0.78209		Sample #3	1.07886	0.230539		Sample #3	1.02983	0.180403		Sample #3	0.95614	0.237912		Sample #3	0.181979	0.539269		Sample #3	3.54211	0.793475		Sample #3	2.16589	0.610224		Sample #3	1.08327	0.682282		Sample #3
	Sample #4	0.887267	0.0642781		Sample #4	0.564791	0.305693		Sample #4	0.504912	0.499052		Sample #4	0.752249	0.2828		Sample #4	0.676241	0.9101		Sample #4	0.707344	0.615548		Sample #4	0.885515	0.552647		Sample #4	0.766852	0.57716		Sample #4	0.975313	0.500353		Sample #4	0.452248			Sample #4	1.39109			Sample #4	0.858566	0.762039		Sample #4
	Sample #5	1.43664	0.0440345		Sample #5	1.4558	0.438224		Sample #5	0.872035	0.396003		Sample #5	1.70801	0.226129		Sample #5	0.764737	0.748505		Sample #5	0.498573	0.663494		Sample #5	0.557936	0.436401		Sample #5	0.573867	0.367306		Sample #5	1.28108	0.292979		Sample #5	1.51447			Sample #5	1.37811			Sample #5	1.53314			Sample #5
	Sample #6	1.33426	0.0424182		Sample #6	1.26146	0.463504		Sample #6	1.02452	0.959132		Sample #6	2.11562	0.675173		Sample #6	0.743744	0.92023		Sample #6	1.46615	0.603471		Sample #6	0.97815	0.929251		Sample #6	0.875328	0.956156		Sample #6	1.05244	0.785741
	Sample #7	1.9248	0.0228409		Sample #7	0.991823	2.12523		Sample #7	1.90804			Sample #7	0.377088	0.463472		Sample #7	1.65562	3.75393		Sample #7	1.24164			Sample #7	2.06013	0.597327		Sample #7	1.89881	0.879319		Sample #7	1.78951	0.572247
	Sample #8	0.389379			Sample #8	0.799269	0.582391		Sample #8	0.511554			Sample #8	1.25349			Sample #8	0.81211	0.68528		Sample #8	0.549319			Sample #8	0.496248	1.22739		Sample #8	0.601655	0.509473		Sample #8	1.06985	0.503666
					Sample #9	0.83185	0.227426										Sample #9	1.05075	0.52581						Sample #9	0.820116	0.549029		Sample #9	0.743797	0.770394		Sample #9	0.909975
					Sample #10	1.53256	0.762548										Sample #10	1.16749	0.608022						Sample #10	3.17512	0.453273		Sample #10	0.929617	0.543114		Sample #10	1.08658
					Sample #11	0.698484	0.491636										Sample #11	0.883336	0.649426						Sample #11	0.493063			Sample #11	0.773382			Sample #11	0.996575
					Sample #12	0.968362	0.465728										Sample #12	0.906809	0.948869						Sample #12	0.47299			Sample #12	0.879571
					Sample #13	0.877177											Sample #13	0.991399							Sample #13	0.484455			Sample #13	0.87877
					Sample #14	2.83872											Sample #14	1.0265								3.39904			Sample #14	2.41936
[truncated: 8 more columns]

## Sheet: Figure 2D
		WT	KO
	Sample 1	1.56	1.42
	Sample 2	1.64	1.64
	Sample 3	0.74	1.03
	Sample 4	1.28	1.68
	Sample 5	1.56	1.67
	Sample 6	1.37	1.17
	Sample 7	1.41	1.31

[truncated: 45 more sheets: Figure 2E, Figure 2F, Figure 3B, Figure 3D, Figure 3E, Figure 3G, Figure 4A, Figure 4B, Figure 4C, Figure 4D, Figure 4E, Figure 5A, Figure 5B, Figure 5C, Figure 5D, Figure 5E, Figure 5F, Figure 5H, Figure 5I, Figure 6A …]
